# Supplementary material for: Cox4i2 Triggers an Increase in Reactive Oxygen Species, Leading to Ferroptosis and Apoptosis in HHV7 Infected Schwann Cells
Source: Front Mol Biosci. 2021 May 7;8:660072. doi: 10.3389/fmolb.2021.660072 (PMC8138133; doi:10.3389/fmolb.2021.660072)
Supplement: Supplementary file 15 [file Table_2.xls]

## Sheet: 表达差异详情表
Gene_id	Gene name	Gene description	FC(B/A)	Log2FC(B/A)	Pvalue	Padjust	Significant	Regulate	A1	A2	A3	B1	B2	B3	A	B
ENSRNOG00000000177	Plpp2	phospholipid phosphatase 2 [Source:RGD Symbol;Acc:628893]	2.196	1.13487	6.93652e-13	6.58617e-12	yes	up	6.26	5.61	6.66	15.17	14.89	15.11	6.17667	15.0567
ENSRNOG00000000239	Ccl7	C-C motif chemokine ligand 7 [Source:RGD Symbol;Acc:1359152]	3.885	1.95787	1.01357e-17	1.42681e-16	yes	up	4.83	5.29	6.16	27.21	21.21	21.61	5.42667	23.3433
ENSRNOG00000000277	Tet1	tet methylcytosine dioxygenase 1 [Source:RGD Symbol;Acc:1310993]	6.399	2.6779	0.00143037	0.0041707	yes	up	0.02	0.02	0.03	0.2	0.19	0.15	0.0233333	0.18
ENSRNOG00000000299	Foxo3	forkhead box O3 [Source:RGD Symbol;Acc:1309196]	2.171	1.11814	1.59056e-29	4.84749e-28	yes	up	6.89	7.72	5.57	16.33	16.51	15.36	6.72667	16.0667
ENSRNOG00000000323	Prdm1	PR/SET domain 1 [Source:RGD Symbol;Acc:1311765]	3.659	1.87153	7.02768e-15	7.87732e-14	yes	up	0.48	0.93	0.71	2.27	2.21	3.11	0.706667	2.53
ENSRNOG00000000341	Nid2	nidogen 2 [Source:RGD Symbol;Acc:1311685]	2.327	1.21826	8.30493e-110	3.55071e-107	yes	up	34.63	35.03	34.85	92.14	89.68	88.25	34.8367	90.0233
ENSRNOG00000000386	Pbld1	phenazine biosynthesis-like protein domain containing 1 [Source:RGD Symbol;Acc:621263]	5.543	2.47065	1.9859e-05	8.1039e-05	yes	up	0.15	0.19	0.24	1.07	1.26	1.26	0.193333	1.19667
ENSRNOG00000000394	Srgn	serglycin [Source:RGD Symbol;Acc:619969]	2.202	1.13856	7.32437e-12	6.24868e-11	yes	up	8	7.93	7.06	19.93	18.18	17.98	7.66333	18.6967
ENSRNOG00000000395	Kif1bp	KIF1 binding protein [Source:RGD Symbol;Acc:1593126]	2.078	1.0553	8.17588e-15	9.11653e-14	yes	up	5.72	4.78	5.43	11.85	13.02	11.92	5.31	12.2633
ENSRNOG00000000407	Dcbld1	discoidin, CUB and LCCL domain containing 1 [Source:RGD Symbol;Acc:1307211]	0.316	-1.66099	1.6867e-31	5.54722e-30	yes	down	15.88	16.76	17.53	5.7	5.44	7.85	16.7233	6.33
ENSRNOG00000000433	Prrt1	proline-rich transmembrane protein 1 [Source:RGD Symbol;Acc:1359348]	4.552	2.18654	0.000462744	0.00149106	yes	up	0.08	0.28	0.42	1.59	1.3	0.96	0.26	1.28333
ENSRNOG00000000442	Notch4	notch 4 [Source:RGD Symbol;Acc:1303282]	6.293	2.65386	4.64319e-14	4.85879e-13	yes	up	0.12	0.18	0.22	1.07	1.6	0.91	0.173333	1.19333
ENSRNOG00000000451	RT1-Ba	RT1 class II, locus Ba [Source:RGD Symbol;Acc:1595867]	2.495	1.3189	8.25263e-18	1.17277e-16	yes	up	10.12	11.13	10.65	27.09	33.56	32.36	10.6333	31.0033
ENSRNOG00000000471	B3galt4	Beta-1,3-galactosyltransferase 4 [Source:RGD Symbol;Acc:620328]	10.345	3.3708	1.8875e-09	1.26431e-08	yes	up	0.1	0.25	0.28	2.51	2.71	2.17	0.21	2.46333
ENSRNOG00000000474	Rgl2	ral guanine nucleotide dissociation stimulator-like 2 [Source:RGD Symbol;Acc:1302985]	2.026	1.01834	1.27818e-32	4.42748e-31	yes	up	14.78	14.17	14.25	34.32	35.34	33.22	14.4	34.2933
ENSRNOG00000000488	Hmga1	high mobility group AT-hook 1 [Source:RGD Symbol;Acc:628699]	0.43	-1.21708	4.93028e-126	2.95107e-123	yes	down	6399.77	6604.9	7115.99	3382.62	3132.77	3094.25	6706.89	3203.21
ENSRNOG00000000531	Ccdc167	coiled-coil domain containing 167 [Source:RGD Symbol;Acc:1588733]	2.362	1.23998	0.000339441	0.00112078	yes	up	2.86	2.96	2.24	8.31	7.44	5.24	2.68667	6.99667
ENSRNOG00000000551	Fam241b	family with sequence similarity 241 member B [Source:RGD Symbol;Acc:1305587]	2.477	1.30832	9.92064e-06	4.2234e-05	yes	up	1.73	2.9	2.25	6.4	6.08	6.39	2.29333	6.29
ENSRNOG00000000580	Calhm4	calcium homeostasis modulator family member 4 [Source:RGD Symbol;Acc:1595701]	0.319	-1.64814	0.000164148	0.000576736	yes	down	4.5	5.59	4.37	2.15	1.59	1.27	4.82	1.67
ENSRNOG00000000622	Hint1	histidine triad nucleotide binding protein 1 [Source:RGD Symbol;Acc:1593411]	0.481	-1.05689	6.4434e-27	1.6886e-25	yes	down	275.87	290.59	313.89	172.43	150.26	142.89	293.45	155.193
ENSRNOG00000000633	Rhobtb1	Rho-related BTB domain containing 1 [Source:RGD Symbol;Acc:1306871]	2.212	1.14516	3.10795e-09	2.03801e-08	yes	up	1.32	1.08	1.24	2.88	3.59	2.61	1.21333	3.02667
ENSRNOG00000000658	Acacb	acetyl-CoA carboxylase beta [Source:RGD Symbol;Acc:620500]	2.595	1.37584	1.93664e-08	1.16105e-07	yes	up	0.44	0.36	0.3	1.17	0.92	1.06	0.366667	1.05
ENSRNOG00000000699	Selplg	selectin P ligand [Source:RGD Symbol;Acc:1307971]	6.067	2.60103	6.44487e-09	4.07612e-08	yes	up	0.4	0.67	0.28	3.34	2.09	2.65	0.45	2.69333
ENSRNOG00000000700	Tmem119	transmembrane protein 119 [Source:RGD Symbol;Acc:1307573]	2.553	1.35234	6.55578e-12	5.60896e-11	yes	up	2.25	2.73	2.87	7.31	6.88	8.08	2.61667	7.42333
ENSRNOG00000000728	Clic2	chloride intracellular channel 2 [Source:RGD Symbol;Acc:1306580]	5.873	2.554	0.00262714	0.00725591	yes	up	0.13	0.06	0.3	0.57	1.12	1.58	0.163333	1.09
ENSRNOG00000000777	RT1-S3	RT1 class Ib, locus S3 [Source:RGD Symbol;Acc:735037]	2.257	1.17448	2.46103e-13	2.4007e-12	yes	up	7.34	6.05	7.15	15.38	15.42	15.69	6.84667	15.4967
ENSRNOG00000000782	Trim10	tripartite motif-containing 10 [Source:RGD Symbol;Acc:1359438]	0.292	-1.7768	1.66328e-07	9.00806e-07	yes	down	2.37	2.02	2.07	0.56	0.83	0.71	2.15333	0.7
ENSRNOG00000000795	RT1-N3	RT1 class Ib, locus N3 [Source:RGD Symbol;Acc:1598370]	2.214	1.14666	6.26039e-17	8.28297e-16	yes	up	7.2	8.59	9.44	19.78	21.63	20.66	8.41	20.69
ENSRNOG00000000799	Abcf1	ATP binding cassette subfamily F member 1 [Source:RGD Symbol;Acc:620286]	0.391	-1.35414	3.70324e-113	1.73173e-110	yes	down	145.09	132.48	137.61	63.41	62.46	60.06	138.393	61.9767
ENSRNOG00000000801	Msl3l2	male-specific lethal 3-like 2 (Drosophila) [Source:RGD Symbol;Acc:1308699]	2.087	1.06112	0.00336836	0.00909166	yes	up	1.12	1.6	1.04	2.73	3.18	2.77	1.25333	2.89333
ENSRNOG00000000825	Calhm5	calcium homeostasis modulator family member 5 [Source:RGD Symbol;Acc:1310405]	5.631	2.49327	0.000249417	0.000849596	yes	up	0.13	0.16	0.09	0.93	0.95	0.5	0.126667	0.793333
ENSRNOG00000000826	Flot1	flotillin 1 [Source:RGD Symbol;Acc:70991]	0.334	-1.58218	8.79236e-121	4.87292e-118	yes	down	349.9	317.22	306.54	113.47	122.75	132.77	324.553	122.997
ENSRNOG00000000848	Gpank1	G patch domain and ankyrin repeats 1 [Source:RGD Symbol;Acc:1303304]	2.009	1.00627	3.44774e-08	2.01138e-07	yes	up	5.63	5.94	7.75	14.1	14.06	14.38	6.44	14.18
ENSRNOG00000000858	Sapcd1	suppressor APC domain containing 1 [Source:RGD Symbol;Acc:1359359]	5.968	2.57722	0.000232601	0.000795938	yes	up	0.28	1.33	0.68	2.81	3.02	3.11	0.763333	2.98
ENSRNOG00000000924	Slc7a1	solute carrier family 7 member 1 [Source:RGD Symbol;Acc:3716]	0.411	-1.28431	7.46149e-06	3.23634e-05	yes	down	31.09	30.41	26.02	16.57	8.68	14.66	29.1733	13.3033
ENSRNOG00000000925	Psph	phosphoserine phosphatase [Source:RGD Symbol;Acc:1308764]	0.303	-1.72121	1.1343e-41	5.95567e-40	yes	down	48.02	42.64	41.15	16.06	13.14	15.44	43.9367	14.88
ENSRNOG00000000937	Slc46a3	solute carrier family 46, member 3 [Source:RGD Symbol;Acc:1307594]	2.073	1.05163	6.73737e-05	0.000253121	yes	up	1.47	1.16	1.49	3.08	2.9	3.49	1.37333	3.15667
ENSRNOG00000001072	Cers4	ceramide synthase 4 [Source:RGD Symbol;Acc:1309303]	2.077	1.05444	5.21558e-16	6.38151e-15	yes	up	4.32	4.27	4.76	10.97	10.08	9.73	4.45	10.26
ENSRNOG00000001134	Rfc5	replication factor C subunit 5 [Source:RGD Symbol;Acc:1309280]	2.03	1.02144	3.51851e-11	2.81556e-10	yes	up	11.95	8.71	8.88	23.33	21.57	17.58	9.84667	20.8267
ENSRNOG00000001151	Sirt4	sirtuin 4 [Source:RGD Symbol;Acc:1310413]	0.339	-1.55868	7.58931e-14	7.79989e-13	yes	down	11.77	11.38	10.21	4.29	3.19	5.05	11.12	4.17667
ENSRNOG00000001158	Abcg1	ATP binding cassette subfamily G member 1 [Source:RGD Symbol;Acc:620294]	3.6	1.84783	8.16353e-155	9.39685e-152	yes	up	13.34	13.6	13.34	54.13	52.91	54.01	13.4267	53.6833
ENSRNOG00000001214	Pfkl	phosphofructokinase, liver type [Source:RGD Symbol;Acc:3311]	2.523	1.33516	1.9788e-65	2.44717e-63	yes	up	49.6	53.07	55.63	133.14	166.88	143.86	52.7667	147.96
ENSRNOG00000001215	Cfap410	cilia and flagella associated protein 410 [Source:RGD Symbol;Acc:1309594]	2.32	1.21417	1.41517e-17	1.95898e-16	yes	up	6.52	6.68	6.44	15.86	16.67	18.02	6.54667	16.85
ENSRNOG00000001229	Col18a1	collagen type XVIII alpha 1 chain [Source:RGD Symbol;Acc:70936]	0.464	-1.10682	9.97658e-43	5.42871e-41	yes	down	74.26	61.39	63.34	30.98	33	38.68	66.33	34.22
ENSRNOG00000001250	Lfng	LFNG O-fucosylpeptide 3-beta-N-acetylglucosaminyltransferase [Source:RGD Symbol;Acc:620587]	2.29	1.19525	1.52205e-16	1.945e-15	yes	up	6.32	6.24	7.61	17.53	19	14.84	6.72333	17.1233
ENSRNOG00000001275	Tmem184a	transmembrane protein 184A [Source:RGD Symbol;Acc:1306702]	22.831	4.51289	0.00291804	0.00798858	yes	up	0	0.04	0	0.33	0.23	0.58	0.0133333	0.38
ENSRNOG00000001311	Rab36	RAB36, member RAS oncogene family [Source:RGD Symbol;Acc:1596098]	3.131	1.64665	1.96567e-09	1.31314e-08	yes	up	0.72	1.25	1.22	3.58	3.43	2.03	1.06333	3.01333
ENSRNOG00000001324	Asmt	acetylserotonin O-methyltransferase [Source:RGD Symbol;Acc:708472]	0.494	-1.01775	0.0153042	0.0353033	yes	down	2.14	1.73	2.41	0.62	1.36	1.47	2.09333	1.15
ENSRNOG00000001348	Erp29	endoplasmic reticulum protein 29 [Source:RGD Symbol;Acc:619781]	2.183	1.1262	2.70185e-25	6.39722e-24	yes	up	62.8	66.8	71.51	178.75	168.56	134.73	67.0367	160.68
ENSRNOG00000001349	Mcm7	minichromosome maintenance complex component 7 [Source:RGD Symbol;Acc:1303018]	2.124	1.08664	2.26551e-17	3.07912e-16	yes	up	8.58	7.74	8.74	19.4	23.01	17.4	8.35333	19.9367
ENSRNOG00000001369	Oas1a	2'-5' oligoadenylate synthetase 1A [Source:RGD Symbol;Acc:621760]	2.507	1.32603	6.8571e-06	2.9959e-05	yes	up	1.98	1.74	1.97	5.92	4.87	4.96	1.89667	5.25
ENSRNOG00000001378	Iqcd	IQ motif containing D [Source:RGD Symbol;Acc:1560757]	3.03	1.59932	0.000274479	0.000927574	yes	up	1.9	2.54	1.02	4.68	6.47	4.5	1.82	5.21667
ENSRNOG00000001402	Lrch4	leucine rich repeats and calponin homology domain containing 4 [Source:RGD Symbol;Acc:1306145]	0.436	-1.19827	1.3232e-41	6.92319e-40	yes	down	24.09	23.23	24.91	10.95	12.67	10.71	24.0767	11.4433
ENSRNOG00000001419	Cldn15	claudin 15 [Source:RGD Symbol;Acc:1310678]	0.369	-1.43774	0.000209235	0.00072126	yes	down	1.55	2.05	1.9	0.71	0.57	0.96	1.83333	0.746667
ENSRNOG00000001517	Pdk1	pyruvate dehydrogenase kinase 1 [Source:RGD Symbol;Acc:69427]	2.907	1.53931	3.28996e-71	4.82656e-69	yes	up	29.39	32.07	34.41	103.47	109.16	96.68	31.9567	103.103
ENSRNOG00000001519	Dlx2	distal-less homeobox 2 [Source:RGD Symbol;Acc:1304853]	5.663	2.50156	0.0185549	0.0417271	yes	up	0.09	0.37	0	1	1	0.84	0.153333	0.946667
ENSRNOG00000001520	Dlx1	distal-less homeobox 1 [Source:RGD Symbol;Acc:1309593]	2.306	1.20556	0.00767719	0.019077	yes	up	0.37	0.29	0.44	1.01	1	0.8	0.366667	0.936667
ENSRNOG00000001581	Hoxd10	homeo box D10 [Source:RGD Symbol;Acc:1306511]	2.059	1.04176	5.40484e-40	2.65174e-38	yes	up	9.38	9.21	9.04	19.31	19.52	17.33	9.21	18.72
ENSRNOG00000001598	Usp16	ubiquitin specific peptidase 16 [Source:RGD Symbol;Acc:1307192]	0.489	-1.03147	1.1244e-37	4.99274e-36	yes	down	34.68	34.83	32.93	17.48	18.56	19.89	34.1467	18.6433
ENSRNOG00000001607	Adamts1	ADAM metallopeptidase with thrombospondin type 1 motif, 1 [Source:RGD Symbol;Acc:621241]	2.625	1.3922	1.06489e-23	2.31613e-22	yes	up	2.67	2.98	2.92	9.08	7.17	8.75	2.85667	8.33333
ENSRNOG00000001692	Chaf1b	chromatin assembly factor 1 subunit B [Source:RGD Symbol;Acc:1307634]	3.557	1.83082	4.98634e-14	5.20332e-13	yes	up	1.64	1.38	1.53	5.29	6.97	5.69	1.51667	5.98333
ENSRNOG00000001701	Cbr3	carbonyl reductase 3 [Source:RGD Symbol;Acc:1309728]	2.529	1.33848	5.01296e-06	2.23322e-05	yes	up	2.35	3.1	3.44	9.91	9.11	5.92	2.96333	8.31333
ENSRNOG00000001714	Atp13a4	ATPase 13A4 [Source:RGD Symbol;Acc:1306927]	0.495	-1.01587	1.24095e-16	1.59945e-15	yes	down	12.33	13.66	13.52	9.31	6.27	6.89	13.17	7.49
ENSRNOG00000001728	Fam43a	family with sequence similarity 43, member A [Source:RGD Symbol;Acc:1304790]	2.864	1.51802	4.2506e-06	1.91642e-05	yes	up	0.73	0.9	0.62	2.49	2.59	2.03	0.75	2.37
ENSRNOG00000001739	Meltf	melanotransferrin [Source:RGD Symbol;Acc:1308155]	4.833	2.273	0.0104481	0.0250633	yes	up	0.1	0.05	0	0.11	0.27	0.41	0.05	0.263333
ENSRNOG00000001766	Tfrc	transferrin receptor [Source:RGD Symbol;Acc:70488]	2.945	1.55847	3.38682e-93	1.03429e-90	yes	up	13.84	13.59	13.15	44.76	40.66	49.23	13.5267	44.8833
ENSRNOG00000001803	Dnajb11	DnaJ heat shock protein family (Hsp40) member B11 [Source:RGD Symbol;Acc:1307373]	0.42	-1.25291	7.54534e-57	6.76099e-55	yes	down	94.79	86.19	86.86	37.18	42.87	44.07	89.28	41.3733
ENSRNOG00000001830	Arntl2	aryl hydrocarbon receptor nuclear translocator-like 2 [Source:RGD Symbol;Acc:620230]	4.002	2.00059	8.1474e-10	5.66006e-09	yes	up	0.75	1.15	1.06	4.41	4.67	4.56	0.986667	4.54667
ENSRNOG00000001858	Ypel1	yippee-like 1 [Source:RGD Symbol;Acc:2321291]	3.526	1.81802	2.14542e-21	4.0638e-20	yes	up	1.34	1.63	1.47	10.86	10.92	7.83	1.48	9.87
ENSRNOG00000001859	Sdf2l1	stromal cell-derived factor 2-like 1 [Source:RGD Symbol;Acc:1585844]	0.392	-1.35101	3.2674e-30	1.02933e-28	yes	down	60.81	56.14	70.03	26.45	28.86	25.98	62.3267	27.0967
ENSRNOG00000001963	Mx2	MX dynamin like GTPase 2 [Source:RGD Symbol;Acc:628821]	6.552	2.71194	6.97292e-27	1.82099e-25	yes	up	0.82	0.57	0.95	5.2	6.05	5.63	0.78	5.62667
ENSRNOG00000002044	Gtpbp8	GTP-binding protein 8 (putative) [Source:RGD Symbol;Acc:1310025]	0.392	-1.35191	1.06854e-09	7.33471e-09	yes	down	11.51	10.18	10.11	5.07	4.37	4.63	10.6	4.69
ENSRNOG00000002089	Ccng2	cyclin G2 [Source:RGD Symbol;Acc:1305002]	3.145	1.65295	4.2806e-58	4.07993e-56	yes	up	7.7	7.72	8.17	27.08	28.03	27.28	7.86333	27.4633
ENSRNOG00000002188	Hpse	heparanase [Source:RGD Symbol;Acc:61969]	2.935	1.55356	3.69702e-54	3.07345e-52	yes	up	15.46	13.9	15.68	48.58	48.3	49.8	15.0133	48.8933
ENSRNOG00000002215	Mylk	myosin light chain kinase [Source:RGD Symbol;Acc:1310915]	9.956	3.31561	0.00094896	0.00287979	yes	up	0.01	0.02	0.01	0.15	0.12	0.11	0.0133333	0.126667
ENSRNOG00000002255	Fam162a	family with sequence similarity 162, member A [Source:RGD Symbol;Acc:1590883]	2.946	1.55888	8.91045e-74	1.38892e-71	yes	up	204.6	227.9	253.89	723.92	820.31	698.7	228.797	747.643
ENSRNOG00000002273	Naaa	N-acylethanolamine acid amidase [Source:RGD Symbol;Acc:1307267]	0.086	-3.53712	0.00186833	0.00533543	yes	down	0.55	0.43	0.29	0.04	0.04	0.04	0.423333	0.04
ENSRNOG00000002331	Aldh3a1	aldehyde dehydrogenase 3 family, member A1 [Source:RGD Symbol;Acc:2088]	2.098	1.06912	0.0180267	0.0406558	yes	up	1.02	0.49	0.58	1.76	1.69	1.41	0.696667	1.62
ENSRNOG00000002341	Trim25	tripartite motif-containing 25 [Source:RGD Symbol;Acc:1594396]	2.095	1.06724	9.04853e-42	4.78453e-40	yes	up	23.93	24.71	21.3	53.61	52.6	56.33	23.3133	54.18
ENSRNOG00000002360	Gabrg1	gamma-aminobutyric acid type A receptor gamma 1 subunit [Source:RGD Symbol;Acc:621732]	0.157	-2.6732	0.000436948	0.00141526	yes	down	0.67	0.72	1.01	0.09	0.2	0.14	0.8	0.143333
ENSRNOG00000002364	Rnf112	ring finger protein 112 [Source:RGD Symbol;Acc:3986]	3.607	1.85065	0.00105223	0.00315987	yes	up	0.17	0.12	0.24	0.75	0.69	0.89	0.176667	0.776667
ENSRNOG00000002393	Eprs	glutamyl-prolyl-tRNA synthetase [Source:RGD Symbol;Acc:1310952]	0.419	-1.25373	2.07995e-82	4.38371e-80	yes	down	213.3	208.89	193.63	96.54	85.76	104.49	205.273	95.5967
ENSRNOG00000002434	Tmem100	transmembrane protein 100 [Source:RGD Symbol;Acc:1560541]	6.009	2.58701	0.00112607	0.00335937	yes	up	0.06	0.18	0.27	1.74	0.9	0.78	0.17	1.14
ENSRNOG00000002451	Fndc3c1	fibronectin type III domain containing 3C1 [Source:RGD Symbol;Acc:1563846]	2.304	1.20432	5.14128e-20	8.6833e-19	yes	up	7.42	7.85	7.4	20.21	18.4	16.44	7.55667	18.35
ENSRNOG00000002460	Serpinb2	serpin family B member 2 [Source:RGD Symbol;Acc:621823]	0.441	-1.1816	1.56116e-05	6.45515e-05	yes	down	103.23	128.66	111.05	74.1	51.57	41.6	114.313	55.7567
ENSRNOG00000002462	LOC108348055	B9 domain-containing protein 1 [Source:RGD Symbol;Acc:11475921]	6.212	2.63507	0.000966523	0.00292893	yes	up	1	0.26	0	5	2.24	1.75	0.42	2.99667
ENSRNOG00000002470	Ifi47	interferon gamma inducible protein 47 [Source:RGD Symbol;Acc:708470]	2.398	1.26177	2.12179e-05	8.62317e-05	yes	up	1.31	2.05	1.22	3.77	4.91	3.51	1.52667	4.06333
ENSRNOG00000002478	Insig2	insulin induced gene 2 [Source:RGD Symbol;Acc:631417]	2.439	1.28626	4.83454e-26	1.20373e-24	yes	up	21.55	18.33	19.95	54.78	54.17	52.48	19.9433	53.81
ENSRNOG00000002511	Flt4	fms-related tyrosine kinase 4 [Source:RGD Symbol;Acc:621737]	2.066	1.04715	2.68423e-25	6.37568e-24	yes	up	6.78	7.51	6.8	16.32	18.04	14.07	7.03	16.1433
ENSRNOG00000002548	Tnn	tenascin N [Source:RGD Symbol;Acc:1306002]	2.848	1.50989	4.94492e-05	0.000189928	yes	up	0.3	0.24	0.19	0.56	0.96	0.76	0.243333	0.76
ENSRNOG00000002568	Socs1	suppressor of cytokine signaling 1 [Source:RGD Symbol;Acc:69272]	2.597	1.37702	0.00528565	0.013698	yes	up	0.93	0.85	0.72	2.36	2.76	2.04	0.833333	2.38667
ENSRNOG00000002615	Pmm2	phosphomannomutase 2 [Source:RGD Symbol;Acc:1309366]	0.447	-1.16293	4.96456e-36	2.0522e-34	yes	down	72.22	64.18	61.78	31.15	24.18	32.6	66.06	29.31
ENSRNOG00000002659	Ciita	class II, major histocompatibility complex, transactivator [Source:RGD Symbol;Acc:619813]	2.285	1.19211	8.83625e-07	4.35526e-06	yes	up	1.04	0.71	0.62	2.2	2.06	1.7	0.79	1.98667
ENSRNOG00000002664	Emp2	epithelial membrane protein 2 [Source:RGD Symbol;Acc:1359629]	0.361	-1.47185	3.84215e-117	1.85464e-114	yes	down	72.94	69.87	66.97	27.22	27.75	28.99	69.9267	27.9867
ENSRNOG00000002791	Bcl2	BCL2, apoptosis regulator [Source:RGD Symbol;Acc:2199]	2.197	1.13577	0.0188048	0.0421881	yes	up	1.22	1.39	0.56	2.07	3.26	2.29	1.05667	2.54
ENSRNOG00000002792	Cxcl2	C-X-C motif chemokine ligand 2 [Source:RGD Symbol;Acc:70069]	35.727	5.15896	0.000257761	0.000875427	yes	up	0	0	0.08	0.99	1.72	0.76	0.0266667	1.15667
ENSRNOG00000002800	Gdpd2	glycerophosphodiester phosphodiesterase domain containing 2 [Source:RGD Symbol;Acc:1560780]	3.207	1.68101	4.29768e-05	0.000166564	yes	up	0.48	0.39	0.48	1.31	2.13	1.39	0.45	1.61
ENSRNOG00000002802	Cxcl1	C-X-C motif chemokine ligand 1 [Source:RGD Symbol;Acc:619869]	9.364	3.22716	7.674e-91	2.20834e-88	yes	up	86.38	69.51	63.21	855.71	708.1	698.94	73.0333	754.25
ENSRNOG00000002824	NEWGENE_1559832	ring finger protein, LIM domain interacting [Source:RGD Symbol;Acc:11393862]	0.226	-2.14669	2.19812e-07	1.17098e-06	yes	down	5.1	4.08	5.67	2.19	0.93	4.61	4.95	2.57667
ENSRNOG00000002827	Rbfox1	RNA binding fox-1 homolog 1 [Source:RGD Symbol;Acc:1311210]	2.802	1.48654	0.0074232	0.0185042	yes	up	0.1	0.22	0.13	0.64	0.4	0.38	0.15	0.473333
ENSRNOG00000002838	Pdzd11	PDZ domain containing 11 [Source:RGD Symbol;Acc:1560007]	0.474	-1.07793	4.87152e-36	2.01932e-34	yes	down	90.86	71.52	63.41	55.24	63.42	69.46	75.2633	62.7067
ENSRNOG00000002843	Cxcl6	C-X-C motif chemokine ligand 6 [Source:RGD Symbol;Acc:708540]	11.62	3.53855	2.30392e-15	2.68923e-14	yes	up	0.39	0.24	0.41	5.97	4.45	3.03	0.346667	4.48333
ENSRNOG00000002860	Ccdc181	coiled-coil domain containing 181 [Source:RGD Symbol;Acc:1309708]	3.574	1.83745	2.23699e-68	3.09947e-66	yes	up	17.55	20.85	24.64	81.22	93.7	88.38	21.0133	87.7667
ENSRNOG00000002881	Ddr2	discoidin domain receptor tyrosine kinase 2 [Source:RGD Symbol;Acc:619855]	0.229	-2.12659	9.81012e-93	2.93597e-90	yes	down	20.41	19.44	16.76	5.19	3.83	5.35	18.87	4.79
ENSRNOG00000002883	Alg1	ALG1, chitobiosyldiphosphodolichol beta-mannosyltransferase [Source:RGD Symbol;Acc:1310700]	0.483	-1.04861	1.3795e-12	1.27978e-11	yes	down	12.61	14.73	13.11	6.71	7.07	7.66	13.4833	7.14667
ENSRNOG00000002932	Wdr19	WD repeat domain 19 [Source:RGD Symbol;Acc:1306997]	2.37	1.24511	9.46152e-21	1.6956e-19	yes	up	2.89	2.87	2.59	7.46	6.99	7.52	2.78333	7.32333
ENSRNOG00000002944	RGD1304587	similar to RIKEN cDNA 2310033P09 [Source:RGD Symbol;Acc:1304587]	2.216	1.14819	1.25343e-13	1.25966e-12	yes	up	9.18	11.97	10.44	22.35	27.02	28.29	10.53	25.8867
ENSRNOG00000002953	P2ry4	pyrimidinergic receptor P2Y4 [Source:RGD Symbol;Acc:61798]	0.037	-4.77423	1.17329e-07	6.46193e-07	yes	down	3.52	2.71	1.25	0	0	0.33	2.49333	0.11
ENSRNOG00000003031	Atp2b4	ATPase plasma membrane Ca2+ transporting 4 [Source:RGD Symbol;Acc:621305]	2.011	1.00777	1.11613e-05	4.71534e-05	yes	up	0.44	0.65	0.68	1.6	1.26	1.38	0.59	1.41333
ENSRNOG00000003195	Caskin1	CASK interacting protein 1 [Source:RGD Symbol;Acc:620191]	0.489	-1.03064	2.17465e-11	1.76952e-10	yes	down	3.06	2.99	2.95	1.47	1.64	1.74	3	1.61667
ENSRNOG00000003224	Nudt16l1	nudix hydrolase 16 like 1 [Source:RGD Symbol;Acc:1561451]	162.653	7.34565	2.02761e-08	1.21026e-07	yes	up	0	0	0	1.27	3.61	1.62	0	2.16667
ENSRNOG00000003253	Qdpr	quinoid dihydropteridine reductase [Source:RGD Symbol;Acc:619915]	2.182	1.12535	2.96813e-36	1.24064e-34	yes	up	41.85	42.1	47.07	98.67	116.25	102.31	43.6733	105.743
ENSRNOG00000003259	C1qtnf1	C1q and TNF related 1 [Source:RGD Symbol;Acc:1359204]	2.311	1.2085	1.08359e-12	1.01469e-11	yes	up	3.63	3.29	3.61	8.28	8.52	9.37	3.51	8.72333
ENSRNOG00000003291	Creg1	cellular repressor of E1A-stimulated genes 1 [Source:RGD Symbol;Acc:1306804]	2.203	1.13918	2.88913e-12	2.5888e-11	yes	up	4.54	5.71	4.11	11.2	11.21	12.66	4.78667	11.69
ENSRNOG00000003307	Gcdh	glutaryl-CoA dehydrogenase [Source:RGD Symbol;Acc:1308829]	2.905	1.5383	1.44287e-28	4.20061e-27	yes	up	5.66	7.19	7.9	22.69	21.8	22.6	6.91667	22.3633
ENSRNOG00000003334	Klhl21	kelch-like family member 21 [Source:RGD Symbol;Acc:1305863]	2.334	1.22308	1.3283e-35	5.44431e-34	yes	up	6.38	6.49	6.11	16.33	15.91	16.96	6.32667	16.4
ENSRNOG00000003506	Gosr2	golgi SNAP receptor complex member 2 [Source:RGD Symbol;Acc:62079]	0.383	-1.38283	6.43954e-78	1.16098e-75	yes	down	81	74.69	83.1	32.92	34.84	33.92	79.5967	33.8933
ENSRNOG00000003650	Nt5c	5', 3'-nucleotidase, cytosolic [Source:RGD Symbol;Acc:2321875]	3.168	1.66357	2.55065e-05	0.000102409	yes	up	1.75	1.61	3.69	8.41	8.97	7.57	2.35	8.31667
ENSRNOG00000003687	Rgs2	regulator of G-protein signaling 2 [Source:RGD Symbol;Acc:621665]	4.054	2.01926	2.37893e-05	9.5849e-05	yes	up	0.8	1.25	1.26	6.36	4.8	3.68	1.10333	4.94667
ENSRNOG00000003703	Mcm6	minichromosome maintenance complex component 6 [Source:RGD Symbol;Acc:61967]	2.015	1.01082	3.67438e-28	1.02773e-26	yes	up	18.64	19.1	17.61	35.59	45.52	42.79	18.45	41.3
ENSRNOG00000003716	Batf3	basic leucine zipper ATF-like transcription factor 3 [Source:RGD Symbol;Acc:620501]	0.091	-3.45195	0.00318166	0.00863133	yes	down	4.21	7.19	6.14	1.13	0	0.58	5.84667	0.57
ENSRNOG00000003745	Atf3	activating transcription factor 3 [Source:RGD Symbol;Acc:2165]	0.469	-1.09334	6.30703e-05	0.000238691	yes	down	96.53	103.58	94.93	61.89	33.18	57.84	98.3467	50.97
ENSRNOG00000003777	Chrne	cholinergic receptor nicotinic epsilon subunit [Source:RGD Symbol;Acc:2353]	0.485	-1.0443	0.0017634	0.00505798	yes	down	3.39	4.11	4.12	1.5	3.04	2.01	3.87333	2.18333
ENSRNOG00000003794	Nmral1	NmrA like redox sensor 1 [Source:RGD Symbol;Acc:1311451]	2.658	1.41009	4.22777e-10	3.02555e-09	yes	up	3.57	4.65	3.97	10.78	13.99	13.04	4.06333	12.6033
ENSRNOG00000003809	Sat1	spermidine/spermine N1-acetyl transferase 1 [Source:RGD Symbol;Acc:1586174]	0.413	-1.27739	2.33736e-68	3.17966e-66	yes	down	306	324.99	341.58	158.84	145.7	182.16	324.19	162.233
ENSRNOG00000003927	Cd55	CD55 molecule [Source:RGD Symbol;Acc:620651]	0.385	-1.37719	1.48166e-52	1.14286e-50	yes	down	53.91	50.23	50.8	19.5	21.7	25.24	51.6467	22.1467
ENSRNOG00000003984	Apln	apelin [Source:RGD Symbol;Acc:620672]	10.058	3.33032	4.53674e-279	6.78878e-275	yes	up	8.27	9.73	8.84	99.16	110.26	87.5	8.94667	98.9733
ENSRNOG00000003998	Sgca	sarcoglycan, alpha [Source:RGD Symbol;Acc:1308062]	4.184	2.06499	0.0011981	0.00354595	yes	up	0.71	0.34	0.23	2.04	2.38	2.34	0.426667	2.25333
ENSRNOG00000004009	Xpnpep2	X-prolyl aminopeptidase 2 [Source:RGD Symbol;Acc:621277]	10.762	3.42781	0.00248818	0.00691295	yes	up	0.02	0.02	0.02	0.22	0.22	0.27	0.02	0.236667
ENSRNOG00000004022	Klhdc9	kelch domain containing 9 [Source:RGD Symbol;Acc:1561025]	4.863	2.28174	1.02039e-05	4.3378e-05	yes	up	0.3	0.26	0.36	1.69	1.92	1.32	0.306667	1.64333
ENSRNOG00000004078	Eno3	enolase 3 [Source:RGD Symbol;Acc:2555]	2.004	1.00306	3.41686e-23	7.21156e-22	yes	up	20.88	20.98	21.27	48.5	60.32	51.65	21.0433	53.49
ENSRNOG00000004099	R3hdm1	R3H domain containing 1 [Source:RGD Symbol;Acc:1307497]	0.35	-1.51336	7.27577e-87	1.84533e-84	yes	down	49.54	44.66	44.67	18.27	16.24	19.74	46.29	18.0833
ENSRNOG00000004110	Trib2	tribbles pseudokinase 2 [Source:RGD Symbol;Acc:1564451]	2.084	1.05907	0.00199509	0.00566714	yes	up	0.65	1	0.84	2.39	2.04	1.33	0.83	1.92
ENSRNOG00000004160	Prps2	phosphoribosyl pyrophosphate synthetase 2 [Source:RGD Symbol;Acc:3415]	2.119	1.08362	2.43254e-27	6.44257e-26	yes	up	7.67	9.13	8.26	18.61	20.85	19.56	8.35333	19.6733
ENSRNOG00000004172	Pdk2	pyruvate dehydrogenase kinase 2 [Source:RGD Symbol;Acc:69428]	2.778	1.47411	3.84616e-09	2.48828e-08	yes	up	2.24	2.89	2.34	8.46	6.85	8.08	2.49	7.79667
ENSRNOG00000004179	Nts	neurotensin [Source:RGD Symbol;Acc:621612]	5.827	2.54287	0.0132727	0.0311481	yes	up	0.12	0.12	0.06	0.89	0.39	0.61	0.1	0.63
ENSRNOG00000004200	Sybu	syntabulin [Source:RGD Symbol;Acc:1564335]	2.037	1.02624	0.0033388	0.00902001	yes	up	0.72	0.67	0.43	1.51	1.33	1.25	0.606667	1.36333
ENSRNOG00000004245	Mgst3	microsomal glutathione S-transferase 3 [Source:RGD Symbol;Acc:1306373]	10.021	3.32498	1.82228e-37	7.99666e-36	yes	up	2.42	3.37	4.69	39.2	40.78	35.16	3.49333	38.38
ENSRNOG00000004359	Wars	tryptophanyl-tRNA synthetase [Source:RGD Symbol;Acc:1308278]	0.217	-2.20529	3.9564e-179	7.40045e-176	yes	down	61.53	58.14	54.39	13.79	14.58	13.99	58.02	14.12
ENSRNOG00000004361	Parp10	poly (ADP-ribose) polymerase family, member 10 [Source:RGD Symbol;Acc:7744876]	2.269	1.1823	2.59701e-09	1.7165e-08	yes	up	2.08	2.56	3.76	8.08	6.92	6.05	2.8	7.01667
ENSRNOG00000004398	Pkhd1l1	PKHD1 like 1 [Source:RGD Symbol;Acc:1310406]	7.696	2.94417	0.000149736	0.000529077	yes	up	0.01	0.01	0.02	0.14	0.18	0.12	0.0133333	0.146667
ENSRNOG00000004399	Dlx4	distal-less homeobox 4 [Source:RGD Symbol;Acc:1308744]	2.012	1.00829	6.64328e-09	4.19628e-08	yes	up	1.59	1.86	1.68	3.92	4.2	2.85	1.71	3.65667
ENSRNOG00000004425	Klhdc1	kelch domain containing 1 [Source:RGD Symbol;Acc:1308211]	0.497	-1.00827	3.67309e-08	2.13619e-07	yes	down	7.44	6.27	6.16	3.07	3.36	4.53	6.62333	3.65333
ENSRNOG00000004437	Map2k6	mitogen-activated protein kinase kinase 6 [Source:RGD Symbol;Acc:620666]	42.144	5.39726	0.000792505	0.00244265	yes	up	0	0	0	0.07	0.54	0.29	0	0.3
ENSRNOG00000004441	Fcmr	Fc fragment of IgM receptor [Source:RGD Symbol;Acc:1359282]	0.439	-1.18742	0.000379006	0.00124102	yes	down	2.71	3.09	2.57	1.65	1.39	1.03	2.79	1.35667
ENSRNOG00000004448	Acss3	acyl-CoA synthetase short-chain family member 3 [Source:RGD Symbol;Acc:1307051]	3.244	1.69783	7.01609e-27	1.82907e-25	yes	up	1.35	1.7	1.85	5.77	5.63	6.36	1.63333	5.92
ENSRNOG00000004464	Sel1l	SEL1L ERAD E3 ligase adaptor subunit [Source:RGD Symbol;Acc:620147]	0.432	-1.21228	5.45626e-88	1.45799e-85	yes	down	71.35	73.2	72.57	35.16	31.82	37.13	72.3733	34.7033
ENSRNOG00000004473	Ppargc1a	PPARG coactivator 1 alpha [Source:RGD Symbol;Acc:620925]	2.063	1.04482	0.00100334	0.00303006	yes	up	0.74	0.9	0.77	1.65	1.76	2.11	0.803333	1.84
ENSRNOG00000004476	Wif1	Wnt inhibitory factor 1 [Source:RGD Symbol;Acc:619774]	0.492	-1.02474	4.32291e-06	1.94551e-05	yes	down	4.29	3.92	4.16	2.2	2.17	2.37	4.12333	2.24667
ENSRNOG00000004487	Nek2	NIMA-related kinase 2 [Source:RGD Symbol;Acc:619792]	0.354	-1.49725	9.76685e-48	6.24578e-46	yes	down	52.2	47.65	47.97	22.56	16.59	17.19	49.2733	18.78
ENSRNOG00000004488	Bdkrb1	bradykinin receptor B1 [Source:RGD Symbol;Acc:620401]	32.732	5.03264	0.000374106	0.00122658	yes	up	0	0.06	0	0.82	0.83	0.78	0.02	0.81
ENSRNOG00000004503	L3hypdh	trans-L-3-hydroxyproline dehydratase [Source:RGD Symbol;Acc:1305721]	2.959	1.56497	6.07399e-08	3.43764e-07	yes	up	1.64	0.92	1.57	4.35	4.34	4.88	1.37667	4.52333
ENSRNOG00000004575	Il1a	interleukin 1 alpha [Source:RGD Symbol;Acc:2890]	4.242	2.08481	0.00651549	0.0164804	yes	up	0.4	0.07	1.1	2.01	2.24	0.76	0.523333	1.67
ENSRNOG00000004640	Mtfp1	mitochondrial fission process 1 [Source:RGD Symbol;Acc:1359705]	2.99	1.58038	1.20559e-05	5.06044e-05	yes	up	1.34	0.91	1.98	5.93	4.42	3.71	1.41	4.68667
ENSRNOG00000004647	Il10	interleukin 10 [Source:RGD Symbol;Acc:2886]	0.293	-1.76958	2.94371e-12	2.63297e-11	yes	down	202.29	164.32	154.84	67.97	41.76	56.2	173.817	55.31
ENSRNOG00000004731	Ano3	anoctamin 3 [Source:RGD Symbol;Acc:1308873]	0.116	-3.10656	2.40399e-06	1.11927e-05	yes	down	0.41	0.35	0.25	0.01	0.05	0.07	0.336667	0.0433333
ENSRNOG00000004757	Tmem158	transmembrane protein 158 [Source:RGD Symbol;Acc:708473]	2.171	1.11822	2.38277e-05	9.59522e-05	yes	up	4.72	6.84	5.21	17.72	12.81	9.65	5.59	13.3933
ENSRNOG00000004783	Fam171b	family with sequence similarity 171, member B [Source:RGD Symbol;Acc:1562526]	0.454	-1.13986	3.10366e-08	1.81845e-07	yes	down	6.33	6.57	4.98	3.68	2.19	3.09	5.96	2.98667
ENSRNOG00000004794	Rtn1	reticulon 1 [Source:RGD Symbol;Acc:620986]	5.975	2.57884	0.00600953	0.0153354	yes	up	0.05	0.22	0.05	0.8	0.59	0.71	0.106667	0.7
ENSRNOG00000004841	Akap6	A-kinase anchoring protein 6 [Source:RGD Symbol;Acc:69412]	4.051	2.01811	1.08433e-26	2.8024e-25	yes	up	0.43	0.39	0.35	1.76	1.83	1.69	0.39	1.76
ENSRNOG00000004843	Pole3	DNA polymerase epsilon 3, accessory subunit [Source:RGD Symbol;Acc:1359475]	2.203	1.13959	0.00339944	0.00916893	yes	up	4.83	13.46	13.95	23.62	30.29	24.93	10.7467	26.28
ENSRNOG00000004869	AABR07039806.1	dachshund family transcription factor 2 [Source:NCBI gene;Acc:302333]	14.969	3.90393	0.0173829	0.0393879	yes	up	0	0.08	0	0.42	0.37	0.69	0.0266667	0.493333
ENSRNOG00000004873	Prkch	protein kinase C, eta [Source:RGD Symbol;Acc:621888]	2.626	1.39306	1.31606e-05	5.49179e-05	yes	up	0.7	1.47	1.34	3.71	3.77	2.78	1.17	3.42
ENSRNOG00000004882	Capn6	calpain 6 [Source:RGD Symbol;Acc:70960]	5.432	2.44147	1.68112e-06	7.97601e-06	yes	up	0.12	0.24	0.09	1.13	0.9	0.7	0.15	0.91
ENSRNOG00000004893	Dmac2l	distal membrane arm assembly complex 2 like [Source:RGD Symbol;Acc:1359208]	0.49	-1.03005	1.39651e-14	1.53207e-13	yes	down	17.74	16.78	18.15	8.38	9.03	11.24	17.5567	9.55
ENSRNOG00000004939	Ttll6	tubulin tyrosine ligase like 6 [Source:RGD Symbol;Acc:1311922]	2.143	1.09991	0.00550721	0.0142111	yes	up	0.51	0.28	0.25	0.87	0.72	0.88	0.346667	0.823333
ENSRNOG00000004998	Jakmip1	janus kinase and microtubule interacting protein 1 [Source:RGD Symbol;Acc:1562401]	4.48	2.16338	0.005259	0.0136388	yes	up	0.16	0.06	0.09	0.44	0.59	0.52	0.103333	0.516667
ENSRNOG00000005008	Angpt4	angiopoietin 4 [Source:RGD Symbol;Acc:1307539]	3.168	1.66366	0.0134719	0.0315632	yes	up	0.19	0.29	0.06	0.6	0.62	0.65	0.18	0.623333
ENSRNOG00000005041	Crip2	cysteine-rich protein 2 [Source:RGD Symbol;Acc:1302959]	2.04	1.02864	1.56506e-27	4.21216e-26	yes	up	37.26	40.6	43.82	91.5	96.54	87.23	40.56	91.7567
ENSRNOG00000005053	Egln3	egl-9 family hypoxia-inducible factor 3 [Source:RGD Symbol;Acc:71019]	8.831	3.1425	5.41612e-64	6.18678e-62	yes	up	1	1.38	1.78	13.41	15.41	12.12	1.38667	13.6467
ENSRNOG00000005132	Slc52a3	solute carrier family 52 member 3 [Source:RGD Symbol;Acc:1304644]	4.357	2.12345	2.08875e-06	9.78895e-06	yes	up	0.3	0.23	0.57	1.63	1.84	1.89	0.366667	1.78667
ENSRNOG00000005147	Ccdc157	coiled-coil domain containing 157 [Source:RGD Symbol;Acc:1584653]	2.702	1.434	9.16413e-20	1.51527e-18	yes	up	1.65	2.15	1.94	5.67	5.74	5.53	1.91333	5.64667
ENSRNOG00000005149	Sacm1l	SAC1 like phosphatidylinositide phosphatase [Source:RGD Symbol;Acc:69223]	0.37	-1.4351	4.98547e-144	4.38839e-141	yes	down	114.35	113.97	108.18	46.03	43.53	46.97	112.167	45.51
ENSRNOG00000005176	Map7d2	MAP7 domain containing 2 [Source:RGD Symbol;Acc:1564852]	3.017	1.59315	1.4647e-07	7.97298e-07	yes	up	0.42	0.88	0.7	2.2	2.31	2.02	0.666667	2.17667
ENSRNOG00000005227	Tfap4	transcription factor AP-4 [Source:RGD Symbol;Acc:1308357]	4.013	2.00485	7.29739e-09	4.59201e-08	yes	up	0.73	0.58	0.37	2.45	2.5	2.53	0.56	2.49333
ENSRNOG00000005277	Ptprv	protein tyrosine phosphatase, receptor type, V [Source:RGD Symbol;Acc:621123]	3.988	1.99584	0.00028982	0.00097405	yes	up	0.14	0.02	0.12	0.45	0.34	0.5	0.0933333	0.43
ENSRNOG00000005284	Itpka	inositol-trisphosphate 3-kinase A [Source:RGD Symbol;Acc:619950]	2.35	1.23252	0.0023781	0.00662927	yes	up	0.6	0.72	1.15	2.7	2.04	1.74	0.823333	2.16
ENSRNOG00000005332	Csdc2	cold shock domain containing C2 [Source:RGD Symbol;Acc:628780]	2.628	1.39386	2.67929e-11	2.16018e-10	yes	up	1.79	3.15	3.56	8.77	8.14	7.96	2.83333	8.29
ENSRNOG00000005345	Vsnl1	visinin-like 1 [Source:RGD Symbol;Acc:3966]	4.641	2.21432	6.37499e-11	4.93254e-10	yes	up	0.63	0.79	0.66	4.18	3.49	3.07	0.693333	3.58
ENSRNOG00000005410	Cdca7l	cell division cycle associated 7 like [Source:RGD Symbol;Acc:1564080]	3.038	1.60299	4.33769e-12	3.77599e-11	yes	up	1.34	1.19	2.11	4.22	4.81	4.48	1.54667	4.50333
ENSRNOG00000005447	Ypel2	yippee-like 2 [Source:RGD Symbol;Acc:1311564]	2.215	1.14717	5.50122e-06	2.43695e-05	yes	up	1.38	2.11	2.2	4.61	5.38	4.02	1.89667	4.67
ENSRNOG00000005451	Dnah11	dynein, axonemal, heavy chain 11 [Source:RGD Symbol;Acc:621088]	20.815	4.37956	0.0180181	0.0406538	yes	up	0	0	0	0.01	0.03	0.02	0	0.02
ENSRNOG00000005524	Pno1	partner of NOB1 homolog [Source:RGD Symbol;Acc:727882]	0.477	-1.06925	8.00125e-25	1.83918e-23	yes	down	46.6	52.06	50.14	22.73	29.15	26.87	49.6	26.25
ENSRNOG00000005600	Nr4a2	nuclear receptor subfamily 4, group A, member 2 [Source:RGD Symbol;Acc:3202]	0.454	-1.14021	2.43806e-06	1.13442e-05	yes	down	2.72	2.4	2.43	1.2	1.49	1.1	2.51667	1.26333
ENSRNOG00000005608	Tead4	TEA domain transcription factor 4 [Source:RGD Symbol;Acc:1585671]	2.124	1.0869	0.000700019	0.00218004	yes	up	0.3	0.58	0.45	1.24	2.38	0.91	0.443333	1.51
ENSRNOG00000005615	Gadd45a	growth arrest and DNA-damage-inducible, alpha [Source:RGD Symbol;Acc:2654]	0.367	-1.44798	3.61498e-16	4.47432e-15	yes	down	644.66	553.42	571.26	253.23	185.73	279.07	589.78	239.343
ENSRNOG00000005641	Fbxl4	F-box and leucine-rich repeat protein 4 [Source:RGD Symbol;Acc:1305724]	2.123	1.08634	2.76285e-12	2.4801e-11	yes	up	4.94	3.66	4.25	10.37	9.91	10.16	4.28333	10.1467
ENSRNOG00000005650	Pgf	placental growth factor [Source:RGD Symbol;Acc:619850]	3.653	1.86897	4.27415e-10	3.05729e-09	yes	up	1.18	1.89	1.62	8.13	5.9	4.95	1.56333	6.32667
ENSRNOG00000005715	Lgr4	leucine-rich repeat-containing G protein-coupled receptor 4 [Source:RGD Symbol;Acc:628615]	2.455	1.29543	1.08141e-08	6.67036e-08	yes	up	1.33	1.19	0.98	3.49	3.1	2.93	1.16667	3.17333
ENSRNOG00000005727	Galnt3	polypeptide N-acetylgalactosaminyltransferase 3 [Source:RGD Symbol;Acc:1306443]	0.275	-1.8625	2.45385e-95	8.34534e-93	yes	down	36.82	41.26	39.57	12.82	10.87	12.2	39.2167	11.9633
ENSRNOG00000005776	Bcl11b	BCL11B, BAF complex component [Source:RGD Symbol;Acc:1311128]	2.113	1.07925	3.86244e-14	4.05597e-13	yes	up	2.01	1.73	2.18	4.59	4.65	4.59	1.97333	4.61
ENSRNOG00000005854	Angpt1	angiopoietin 1 [Source:RGD Symbol;Acc:628896]	7.563	2.919	0.0190859	0.0427745	yes	up	0	0.08	0.04	0.4	0.26	0.33	0.04	0.33
ENSRNOG00000005874	Tle2	TLE family member 2, transcriptional corepressor [Source:RGD Symbol;Acc:1306665]	2.038	1.02684	0.0166162	0.0378859	yes	up	0.4	0.49	0.63	1.09	1.16	1.18	0.506667	1.14333
ENSRNOG00000005884	Emc7	ER membrane protein complex subunit 7 [Source:RGD Symbol;Acc:1305045]	0.495	-1.01361	1.30704e-47	8.32282e-46	yes	down	194.42	178.9	174.81	94.42	106.1	100.1	182.71	100.207
ENSRNOG00000005903	St14	suppression of tumorigenicity 14 [Source:RGD Symbol;Acc:69288]	17.047	4.09142	0.00149231	0.00433777	yes	up	0.02	0	0.02	0.29	0.19	0.34	0.0133333	0.273333
ENSRNOG00000005930	Nnmt	nicotinamide N-methyltransferase [Source:RGD Symbol;Acc:1309606]	0.416	-1.2669	3.26678e-20	5.63181e-19	yes	down	40.18	43.87	46.02	22.94	16.48	20.34	43.3567	19.92
ENSRNOG00000005960	RGD1311744	similar to RIKEN cDNA 5830475I06 [Source:RGD Symbol;Acc:1311744]	3.033	1.60057	2.23192e-26	5.67037e-25	yes	up	2.49	2.35	2.19	7.52	7.5	8.62	2.34333	7.88
ENSRNOG00000006025	Lamb3	laminin subunit beta 3 [Source:RGD Symbol;Acc:1562668]	2.133	1.09284	1.36443e-11	1.1343e-10	yes	up	2.49	3.07	3.94	8.07	7.3	7.17	3.16667	7.51333
ENSRNOG00000006079	Psd4	pleckstrin and Sec7 domain containing 4 [Source:RGD Symbol;Acc:1310289]	3.315	1.72902	9.30654e-07	4.575e-06	yes	up	0.26	0.37	0.22	1.12	0.97	1.01	0.283333	1.03333
ENSRNOG00000006108	Gngt2	G protein subunit gamma transducin 2 [Source:RGD Symbol;Acc:1591007]	4.211	2.07429	1.80104e-09	1.20747e-08	yes	up	3.51	6.73	4.32	20.25	23.45	23.42	4.85333	22.3733
ENSRNOG00000006114	Cfap69	cilia and flagella associated protein 69 [Source:RGD Symbol;Acc:6496360]	2.131	1.09165	2.66305e-12	2.39771e-11	yes	up	1.7	1.86	2.15	4.34	4.29	4.52	1.90333	4.38333
ENSRNOG00000006116	Hk2	hexokinase 2 [Source:RGD Symbol;Acc:2797]	2.259	1.17581	2.65368e-79	4.9637e-77	yes	up	40.86	43.63	42.71	96.51	111.1	111.87	42.4	106.493
ENSRNOG00000006304	Mdm2	MDM2 proto-oncogene [Source:RGD Symbol;Acc:1305332]	2.219	1.14969	7.08937e-110	3.12015e-107	yes	up	128.39	119.54	120.27	305.68	310.08	333.96	122.733	316.573
ENSRNOG00000006320	Ptges	prostaglandin E synthase [Source:RGD Symbol;Acc:62076]	2.001	1.00049	3.23043e-09	2.11462e-08	yes	up	8.13	7.85	7.48	18.87	16.75	16.3	7.82	17.3067
ENSRNOG00000006355	Akap8l	A-kinase anchoring protein 8 like [Source:RGD Symbol;Acc:1359200]	0.404	-1.30668	5.37067e-10	3.79985e-09	yes	down	10.96	11.56	12.8	4.4	3.61	7.87	11.7733	5.29333
ENSRNOG00000006359	Galk1	galactokinase 1 [Source:RGD Symbol;Acc:1305375]	2.647	1.40433	6.22681e-52	4.70596e-50	yes	up	51.82	57.65	58.47	160.88	187.02	145.09	55.98	164.33
ENSRNOG00000006388	Pygl	glycogen phosphorylase L [Source:RGD Symbol;Acc:620687]	2.764	1.46672	2.345e-62	2.58019e-60	yes	up	15.6	17.96	19.63	52.4	57.56	54.53	17.73	54.83
ENSRNOG00000006410	Akap5	A-kinase anchoring protein 5 [Source:RGD Symbol;Acc:620829]	3.108	1.63597	4.62792e-10	3.30087e-09	yes	up	1.13	1.21	0.78	3.99	3.48	3.24	1.04	3.57
ENSRNOG00000006440	Ift27	intraflagellar transport 27 [Source:RGD Symbol;Acc:1308703]	2.086	1.06048	1.18413e-10	8.88634e-10	yes	up	10.95	12.19	13.92	28.11	25.53	32.06	12.3533	28.5667
ENSRNOG00000006462	Ero1a	endoplasmic reticulum oxidoreductase 1 alpha [Source:RGD Symbol;Acc:621713]	3.792	1.92297	3.58663e-43	2.01768e-41	yes	up	132.35	147.28	170.46	640.9	588.21	543.96	150.03	591.023
ENSRNOG00000006526	Sema3c	semaphorin 3C [Source:RGD Symbol;Acc:1309343]	0.5	-1.00092	8.2995e-61	8.62456e-59	yes	down	163.18	154.42	135.81	82.76	85.3	83.5	151.137	83.8533
ENSRNOG00000006617	AABR07060487.1	-	4.405	2.13927	0.000520183	0.00165935	yes	up	0.69	0.91	2.16	8.85	4.35	4.61	1.25333	5.93667
ENSRNOG00000006622	Cry1	cryptochrome circadian regulator 1 [Source:RGD Symbol;Acc:735083]	0.311	-1.68375	1.05079e-25	2.57349e-24	yes	down	7.95	7.19	8.21	2.78	2.68	2.62	7.78333	2.69333
ENSRNOG00000006649	Thrb	thyroid hormone receptor beta [Source:RGD Symbol;Acc:3858]	0.346	-1.5304	6.38337e-11	4.93647e-10	yes	down	1.78	5.45	12.94	0.76	4.24	7.17	6.72333	4.05667
ENSRNOG00000006700	Wdyhv1	WDYHV motif containing 1 [Source:RGD Symbol;Acc:1311362]	0.461	-1.11642	4.85119e-06	2.16955e-05	yes	down	7.52	6.17	6.66	4.19	3.16	3.02	6.78333	3.45667
ENSRNOG00000006717	Ankrd26	ankyrin repeat domain 26 [Source:RGD Symbol;Acc:1310736]	2.109	1.07662	8.56149e-15	9.51814e-14	yes	up	1.72	1.59	1.78	3.99	4.13	3.8	1.69667	3.97333
ENSRNOG00000006738	Fbxo32	F-box protein 32 [Source:RGD Symbol;Acc:620373]	5.365	2.42367	0.000202446	0.000700277	yes	up	0.13	0.13	0.04	0.8	0.39	0.64	0.1	0.61
ENSRNOG00000006741	Podnl1	podocan-like 1 [Source:RGD Symbol;Acc:1307753]	6.557	2.71314	2.06447e-79	3.91048e-77	yes	up	3.57	2.91	3.72	24.24	26.65	22.23	3.4	24.3733
ENSRNOG00000006759	Ankrd24	ankyrin repeat domain 24 [Source:RGD Symbol;Acc:1311385]	2.426	1.27849	4.81888e-10	3.42564e-09	yes	up	3.02	2.39	2.07	6.06	7.27	6.78	2.49333	6.70333
ENSRNOG00000006778	Mmp19	matrix metallopeptidase 19 [Source:RGD Symbol;Acc:1311376]	0.384	-1.38086	5.05524e-81	1.00862e-78	yes	down	107.44	108.76	94.32	45.95	43.11	42.96	103.507	44.0067
ENSRNOG00000006789	Ddit3	DNA-damage inducible transcript 3 [Source:RGD Symbol;Acc:62391]	0.327	-1.6144	2.42815e-07	1.2871e-06	yes	down	1130.71	1259.52	1447.72	456.44	281.27	611.07	1279.32	449.593
ENSRNOG00000006813	Sumf1	sulfatase modifying factor 1 [Source:RGD Symbol;Acc:1309939]	2.088	1.06215	9.73985e-20	1.60514e-18	yes	up	7.17	7.21	6.89	15.79	16.79	16.73	7.09	16.4367
ENSRNOG00000006867	Etv1	ets variant 1 [Source:RGD Symbol;Acc:1312007]	2.09	1.06338	3.01712e-10	2.18953e-09	yes	up	2.53	1.81	2.04	4.8	4.32	5.22	2.12667	4.78
ENSRNOG00000006925	Zfp786	zinc finger protein 786 [Source:RGD Symbol;Acc:2293500]	2.905	1.53834	4.67614e-11	3.66931e-10	yes	up	0.83	0.89	0.66	2.36	2.51	2.81	0.793333	2.56
ENSRNOG00000006930	Casq1	calsequestrin 1 [Source:RGD Symbol;Acc:1586677]	3.55	1.82782	3.37473e-06	1.5415e-05	yes	up	0.29	1	0.98	2.68	3.41	2.9	0.756667	2.99667
ENSRNOG00000006949	C1qbp	complement C1q binding protein [Source:RGD Symbol;Acc:2230]	0.482	-1.05237	2.03523e-48	1.32992e-46	yes	down	198.28	213.74	212.74	111.42	104.13	117.97	208.253	111.173
ENSRNOG00000006956	AABR07049085.1	-	0.468	-1.09416	3.73639e-48	2.4204e-46	yes	down	164.44	142.1	122.6	78.14	69.88	75.34	143.047	74.4533
ENSRNOG00000006963	Ctse	cathepsin E [Source:RGD Symbol;Acc:2446]	43.004	5.42639	0.000469826	0.00151226	yes	up	0	0	0	0.41	0.3	0.21	0	0.306667
ENSRNOG00000006966	Nfia	nuclear factor I/A [Source:RGD Symbol;Acc:3170]	7.751	2.95445	8.50476e-05	0.000314003	yes	up	0.05	0.16	0.07	0.73	0.62	0.56	0.0933333	0.636667
ENSRNOG00000006996	Mms22l	MMS22-like, DNA repair protein [Source:RGD Symbol;Acc:1304693]	2.192	1.13251	1.3102e-18	1.99044e-17	yes	up	3.08	2.86	2.86	7.22	7.16	7.07	2.93333	7.15
ENSRNOG00000006997	App	amyloid beta precursor protein [Source:RGD Symbol;Acc:2139]	0.379	-1.39837	6.19962e-178	1.03079e-174	yes	down	249.34	255.7	248	109.49	103.99	111.41	251.013	108.297
ENSRNOG00000007002	Lif	LIF, interleukin 6 family cytokine [Source:RGD Symbol;Acc:620865]	2.232	1.15843	9.17952e-19	1.41029e-17	yes	up	9.67	10.34	9.02	29.86	18.59	22.95	9.67667	23.8
ENSRNOG00000007023	Galm	galactose mutarotase [Source:RGD Symbol;Acc:1359459]	2.155	1.10736	1.96037e-22	3.94818e-21	yes	up	8.84	8.58	8.09	20.9	20.75	19.3	8.50333	20.3167
ENSRNOG00000007061	Arhgef33	Rho guanine nucleotide exchange factor 33 [Source:RGD Symbol;Acc:1560224]	34.292	5.0998	0.00281678	0.00773258	yes	up	0	0	0	0.37	0.19	0.03	0	0.196667
ENSRNOG00000007069	Adhfe1	alcohol dehydrogenase, iron containing, 1 [Source:RGD Symbol;Acc:1308863]	2.265	1.17938	1.39703e-11	1.16011e-10	yes	up	4.29	4.12	4.5	11.2	9.21	11.41	4.30333	10.6067
ENSRNOG00000007078	Ccn4	cellular communication network factor 4 [Source:RGD Symbol;Acc:69431]	0.485	-1.04287	2.49633e-08	1.47707e-07	yes	down	11.34	15.28	10.8	8.4	5.3	6.38	12.4733	6.69333
ENSRNOG00000007081	Xdh	xanthine dehydrogenase [Source:RGD Symbol;Acc:62043]	3.118	1.64067	1.74094e-27	4.66872e-26	yes	up	1.79	2.04	1.53	6.39	5.84	6.32	1.78667	6.18333
ENSRNOG00000007152	Bhlhe40	basic helix-loop-helix family, member e40 [Source:RGD Symbol;Acc:68439]	2.531	1.33989	6.84933e-50	4.90399e-48	yes	up	33.01	44.08	42.18	107.79	115.67	115.98	39.7567	113.147
ENSRNOG00000007159	Ccl2	C-C motif chemokine ligand 2 [Source:RGD Symbol;Acc:3645]	4.292	2.10152	2.69851e-25	6.39722e-24	yes	up	77.66	95.91	87.18	505.5	385.46	344.32	86.9167	411.76
ENSRNOG00000007213	Yars	tyrosyl-tRNA synthetase [Source:RGD Symbol;Acc:1307616]	0.371	-1.42925	1.34397e-74	2.18599e-72	yes	down	247.87	239.26	231.64	105.42	83.04	107.59	239.59	98.6833
ENSRNOG00000007234	Cyp51	cytochrome P450, family 51 [Source:RGD Symbol;Acc:2481]	0.466	-1.10252	7.07136e-50	5.03885e-48	yes	down	44.92	46.19	47.25	23.9	22.01	25.65	46.12	23.8533
ENSRNOG00000007237	Id2	inhibitor of DNA binding 2 [Source:RGD Symbol;Acc:2859]	6.219	2.6368	1.59043e-28	4.6212e-27	yes	up	3.36	4.42	3.65	24.03	25.82	30.19	3.81	26.68
ENSRNOG00000007268	RGD1561796	RGD1561796 [Source:RGD Symbol;Acc:1561796]	3.41	1.7696	4.50992e-06	2.0254e-05	yes	up	1.62	1.21	1.64	4.71	6.03	4.99	1.49	5.24333
ENSRNOG00000007284	Slc2a1	solute carrier family 2 member 1 [Source:RGD Symbol;Acc:3704]	2.465	1.30178	7.34074e-107	2.96883e-104	yes	up	227.38	245.72	235.01	691.02	605	641.43	236.037	645.817
ENSRNOG00000007300	C1qtnf6	C1q and TNF related 6 [Source:RGD Symbol;Acc:1307057]	3.014	1.59154	7.09006e-23	1.47151e-21	yes	up	2.4	2.71	2.36	7.71	8.23	9.02	2.49	8.32
ENSRNOG00000007304	Herc3	HECT and RLD domain containing E3 ubiquitin protein ligase 3 [Source:RGD Symbol;Acc:1307803]	2.506	1.32546	1.81422e-72	2.7702e-70	yes	up	10.39	11.12	11.39	31.1	30	30.77	10.9667	30.6233
ENSRNOG00000007319	Trib3	tribbles pseudokinase 3 [Source:RGD Symbol;Acc:708432]	0.327	-1.61355	0.000311881	0.00104058	yes	down	97.96	95.56	94.1	47.05	16.1	40.98	95.8733	34.71
ENSRNOG00000007320	Fam3d	family with sequence similarity 3, member D [Source:RGD Symbol;Acc:1305512]	20.796	4.37824	0.0180743	0.0407382	yes	up	0	0	0	0.25	0.34	0.19	0	0.26
ENSRNOG00000007331	Rragd	Ras-related GTP binding D [Source:RGD Symbol;Acc:1310007]	2.544	1.34687	3.7774e-24	8.41147e-23	yes	up	4.64	4.71	3.39	11.05	11.73	10.95	4.24667	11.2433
ENSRNOG00000007338	Fbln2	fibulin 2 [Source:RGD Symbol;Acc:628685]	2.207	1.14229	0.000341243	0.00112624	yes	up	0.45	0.59	0.59	1.75	1.21	1.04	0.543333	1.33333
ENSRNOG00000007367	Sept4	septin 4 [Source:RGD Symbol;Acc:1308781]	7.281	2.86412	7.13721e-19	1.10675e-17	yes	up	0.83	0.97	1.55	8.61	8.61	7.61	1.11667	8.27667
ENSRNOG00000007372	Casp1	caspase 1 [Source:RGD Symbol;Acc:2274]	8.792	3.13613	0.0103672	0.0248973	yes	up	0.1	0.05	0	0.78	0.46	0.27	0.05	0.503333
ENSRNOG00000007390	Nfkbia	NFKB inhibitor alpha [Source:RGD Symbol;Acc:3171]	4.709	2.23542	1.89984e-136	1.42146e-133	yes	up	21.4	17.89	19.11	107.79	97.89	98.99	19.4667	101.557
ENSRNOG00000007391	Hes7	hes family bHLH transcription factor 7 [Source:RGD Symbol;Acc:1305914]	2.1	1.07064	0.0177693	0.04016	yes	up	1.33	2.46	2.37	3.46	4.48	6.12	2.05333	4.68667
ENSRNOG00000007393	Ndrg1	N-myc downstream regulated 1 [Source:RGD Symbol;Acc:1307303]	4.582	2.19608	2.98004e-193	1.11483e-189	yes	up	57.64	70.83	71.05	342.15	351.84	322.15	66.5067	338.713
ENSRNOG00000007430	Slx4ip	SLX4 interacting protein [Source:RGD Symbol;Acc:1563120]	2.035	1.02485	0.0060013	0.0153196	yes	up	0.26	0.44	0.29	0.78	1.14	0.5	0.33	0.806667
ENSRNOG00000007441	Klhl32	kelch-like family member 32 [Source:RGD Symbol;Acc:1310364]	3.527	1.81834	6.73018e-05	0.000252914	yes	up	0.19	0.37	0.55	1.43	1.28	1.64	0.37	1.45
ENSRNOG00000007445	Asph	aspartate-beta-hydroxylase [Source:RGD Symbol;Acc:1312000]	2.728	1.44784	5.40902e-84	1.29775e-81	yes	up	19.93	23.31	22.8	65.72	69.67	65.4	22.0133	66.93
ENSRNOG00000007454	Aloxe3	arachidonate lipoxygenase 3 [Source:RGD Symbol;Acc:1306252]	2.201	1.13814	6.49852e-08	3.67374e-07	yes	up	1.41	1.59	1.77	3.55	3.91	4.2	1.59	3.88667
ENSRNOG00000007506	Ndufaf4	NADH:ubiquinone oxidoreductase complex assembly factor 4 [Source:RGD Symbol;Acc:735162]	0.423	-1.24016	6.21559e-20	1.04388e-18	yes	down	9.74	10.42	8.96	4.44	4.26	4.98	9.70667	4.56
ENSRNOG00000007514	Sox12	SRY box 12 [Source:RGD Symbol;Acc:1586313]	3.252	1.70112	2.97881e-12	2.66119e-11	yes	up	3.69	3.41	4.98	15.7	15.26	12.64	4.02667	14.5333
ENSRNOG00000007529	Bmf	Bcl2 modifying factor [Source:RGD Symbol;Acc:628658]	4.377	2.1301	1.18745e-08	7.26453e-08	yes	up	0.29	0.83	0.91	2.47	3.98	3.51	0.676667	3.32
ENSRNOG00000007545	Angptl4	angiopoietin-like 4 [Source:RGD Symbol;Acc:735058]	3.484	1.80073	2.84647e-07	1.49665e-06	yes	up	54.93	65.39	52.3	321.85	183.84	159.24	57.54	221.643
ENSRNOG00000007546	Asns	asparagine synthetase (glutamine-hydrolyzing) [Source:RGD Symbol;Acc:2162]	0.375	-1.41626	3.77095e-63	4.24274e-61	yes	down	311.95	303.4	282.58	134.71	102.04	132.31	299.31	123.02
ENSRNOG00000007551	Patj	PATJ, crumbs cell polarity complex component [Source:RGD Symbol;Acc:1565362]	2.619	1.38919	1.07495e-16	1.39149e-15	yes	up	95.03	74.27	89.05	97.35	147.53	102.05	86.1167	115.643
ENSRNOG00000007587	Tcp11l2	t-complex 11 like 2 [Source:RGD Symbol;Acc:1307494]	3.456	1.7893	1.08651e-24	2.47843e-23	yes	up	2.28	3.37	3.24	11.78	11.2	10.99	2.96333	11.3233
ENSRNOG00000007606	Rnf43	ring finger protein 43 [Source:RGD Symbol;Acc:1305204]	2.566	1.3596	0.00115958	0.00344764	yes	up	0.63	0.41	0.41	1.37	1.37	1.38	0.483333	1.37333
ENSRNOG00000007650	Cd63	Cd63 molecule [Source:RGD Symbol;Acc:62080]	0.487	-1.03859	1.60961e-131	1.09483e-128	yes	down	3640	3602.7	3401.7	1919.46	1883.64	1919.34	3548.13	1907.48
ENSRNOG00000007657	Col27a1	collagen type XXVII alpha 1 chain [Source:RGD Symbol;Acc:735115]	3.23	1.69169	5.90794e-12	5.07209e-11	yes	up	0.49	0.49	0.57	1.72	1.67	2.19	0.516667	1.86
ENSRNOG00000007679	Cyth4	cytohesin 4 [Source:RGD Symbol;Acc:1564842]	3.767	1.91334	6.95417e-08	3.91653e-07	yes	up	0.68	0.36	0.53	1.92	1.91	2.52	0.523333	2.11667
ENSRNOG00000007707	Zfp467	zinc finger protein 467 [Source:RGD Symbol;Acc:1561603]	2.173	1.11977	1.61286e-09	1.08764e-08	yes	up	2.14	1.9	2.1	5.53	4.72	4.29	2.04667	4.84667
ENSRNOG00000007779	Kank4	KN motif and ankyrin repeat domains 4 [Source:RGD Symbol;Acc:1307635]	13.451	3.74959	0.000856319	0.00262041	yes	up	0.01	0	0.03	0.24	0.28	0.1	0.0133333	0.206667
ENSRNOG00000007793	Pnrc1	proline-rich nuclear receptor coactivator 1 [Source:RGD Symbol;Acc:628753]	2.542	1.3462	1.13105e-32	3.93604e-31	yes	up	11.29	12.01	11.8	33.01	32.08	33.88	11.7	32.99
ENSRNOG00000007814	Kdm3a	lysine demethylase 3A [Source:RGD Symbol;Acc:708351]	3.119	1.6409	1.42942e-155	1.78248e-152	yes	up	19.94	20.87	19.33	66.32	69.43	71.44	20.0467	69.0633
ENSRNOG00000007827	Cox4i2	cytochrome c oxidase subunit 4i2 [Source:RGD Symbol;Acc:69422]	48.038	5.5861	3.52864e-05	0.000138626	yes	up	0.09	0	0	1.35	2.04	1.39	0.03	1.59333
ENSRNOG00000007879	Stk26	serine/threonine kinase 26 [Source:RGD Symbol;Acc:1563568]	3.017	1.59323	3.1456e-14	3.33126e-13	yes	up	1.04	1.44	1.63	4.82	4.45	4.5	1.37	4.59
ENSRNOG00000007922	Cldn19	claudin 19 [Source:RGD Symbol;Acc:1305000]	22.407	4.4859	0.0135028	0.0316305	yes	up	0	0	0	0.13	0.2	0.28	0	0.203333
ENSRNOG00000007925	Pak6	p21 (RAC1) activated kinase 6 [Source:RGD Symbol;Acc:1306213]	2.13	1.09068	0.00445545	0.0117297	yes	up	0.62	0.31	0.43	1.08	0.87	0.73	0.453333	0.893333
ENSRNOG00000007942	Fscn3	fascin actin-bundling protein 3 [Source:RGD Symbol;Acc:1303047]	0.371	-1.4313	0.000129906	0.000463609	yes	down	2.07	2.2	2.09	0.85	0.75	1.01	2.12	0.87
ENSRNOG00000007947	Fam13a	family with sequence similarity 13, member A [Source:RGD Symbol;Acc:1309807]	5.417	2.43748	2.32285e-07	1.23347e-06	yes	up	0.15	0.17	0.14	1.13	0.81	0.86	0.153333	0.933333
ENSRNOG00000007955	Timp4	TIMP metallopeptidase inhibitor 4 [Source:RGD Symbol;Acc:69077]	3.113	1.6385	6.51229e-05	0.000245713	yes	up	0.41	0.83	0.86	2.55	2.15	2.58	0.7	2.42667
ENSRNOG00000008005	Akna	AT-hook transcription factor [Source:RGD Symbol;Acc:1308202]	0.255	-1.97268	1.26688e-51	9.47878e-50	yes	down	13.99	12.8	13.37	4.26	2.7	4.44	13.3867	3.8
ENSRNOG00000008057	Krt7	keratin 7 [Source:RGD Symbol;Acc:1310865]	8.204	3.03625	2.5522e-42	1.37378e-40	yes	up	2.8	1.39	1.5	16.25	16.86	12.05	1.89667	15.0533
ENSRNOG00000008062	Dqx1	DEAQ box RNA-dependent ATPase 1 [Source:RGD Symbol;Acc:1591766]	0.362	-1.46585	3.22005e-37	1.38861e-35	yes	down	21.04	18.77	20.43	6.78	8.85	9.58	20.08	8.40333
ENSRNOG00000008078	Kcnh6	potassium voltage-gated channel subfamily H member 6 [Source:RGD Symbol;Acc:620304]	3.699	1.88722	1.51228e-05	6.2724e-05	yes	up	0.21	0.21	0.31	1.13	0.92	0.94	0.243333	0.996667
ENSRNOG00000008091	Gins1	GINS complex subunit 1 [Source:RGD Symbol;Acc:1562246]	2.07	1.04988	2.2272e-05	9.02216e-05	yes	up	3.83	4.66	4.16	8.75	10.72	9.53	4.21667	9.66667
ENSRNOG00000008099	Galnt12	polypeptide N-acetylgalactosaminyltransferase 12 [Source:RGD Symbol;Acc:1562001]	2.17	1.11751	9.12233e-14	9.29248e-13	yes	up	5.7	6.79	6.95	15.66	18.04	13.71	6.48	15.8033
ENSRNOG00000008106	Shmt2	serine hydroxymethyltransferase 2 [Source:RGD Symbol;Acc:1308582]	0.447	-1.16127	4.71882e-66	6.03525e-64	yes	down	129.21	116.3	112.69	61.39	57.45	58.72	119.4	59.1867
ENSRNOG00000008135	Pla2g4f	phospholipase A2, group IVF [Source:RGD Symbol;Acc:1593370]	0.306	-1.71065	0.00103279	0.00310833	yes	down	1.1	0.88	0.63	0.27	0.33	0.28	0.87	0.293333
ENSRNOG00000008141	Nppb	natriuretic peptide B [Source:RGD Symbol;Acc:3194]	5.368	2.42431	0.009372	0.0228148	yes	up	0.87	0.35	0	2.04	1.68	3.32	0.406667	2.34667
ENSRNOG00000008151	Plscr4	phospholipid scramblase 4 [Source:RGD Symbol;Acc:1311693]	2.6	1.37875	1.26017e-10	9.41914e-10	yes	up	1.9	1.79	1.78	5.26	5.88	5.09	1.82333	5.41
ENSRNOG00000008177	Pim2	Pim-2 proto-oncogene, serine/threonine kinase [Source:RGD Symbol;Acc:1560759]	2.179	1.12383	3.35191e-09	2.18553e-08	yes	up	2.54	2.56	3.02	5.98	7.74	5.97	2.70667	6.56333
ENSRNOG00000008196	Parp12	poly (ADP-ribose) polymerase family, member 12 [Source:RGD Symbol;Acc:1308628]	2.298	1.20035	2.85452e-23	6.05029e-22	yes	up	9.18	7.57	8.41	21.71	22.02	20.43	8.38667	21.3867
ENSRNOG00000008222	Timm9	translocase of inner mitochondrial membrane 9 [Source:RGD Symbol;Acc:621656]	0.395	-1.34136	1.11922e-25	2.7366e-24	yes	down	59.15	58.47	51.11	25.38	22.01	25.74	56.2433	24.3767
ENSRNOG00000008237	Unc13b	unc-13 homolog B [Source:RGD Symbol;Acc:619723]	5.313	2.40941	1.34237e-18	2.03724e-17	yes	up	0.23	0.27	0.33	1.48	1.75	1.7	0.276667	1.64333
ENSRNOG00000008246	Emilin1	elastin microfibril interfacer 1 [Source:RGD Symbol;Acc:1311209]	3.727	1.89813	1.77926e-103	6.82687e-101	yes	up	8.49	10.59	10.34	39.91	43.87	38.83	9.80667	40.87
ENSRNOG00000008256	Mrpl38	mitochondrial ribosomal protein L38 [Source:RGD Symbol;Acc:1311180]	0.494	-1.01696	3.30729e-22	6.56371e-21	yes	down	46.56	52.46	45.96	24.12	27.27	28.02	48.3267	26.47
ENSRNOG00000008336	Tnfrsf11b	TNF receptor superfamily member 11B [Source:RGD Symbol;Acc:619802]	3.848	1.94403	0.0132551	0.0311214	yes	up	0.07	0.1	0.09	0.27	0.59	0.28	0.0866667	0.38
ENSRNOG00000008376	Slc2a3	solute carrier family 2 member 3 [Source:RGD Symbol;Acc:3706]	2.999	1.58437	1.16791e-120	6.24165e-118	yes	up	44.79	54.51	48.72	169.03	168.5	162.43	49.34	166.653
ENSRNOG00000008393	Tax1bp1	Tax1 binding protein 1 [Source:RGD Symbol;Acc:708579]	0.494	-1.01824	5.46365e-84	1.29775e-81	yes	down	186.37	184	175.24	102.46	96.7	99.31	181.87	99.49
ENSRNOG00000008409	Myo1f	myosin IF [Source:RGD Symbol;Acc:1309750]	0.446	-1.16447	4.47553e-08	2.5709e-07	yes	down	3.1	3.41	2.82	1.16	1.82	1.65	3.11	1.54333
ENSRNOG00000008415	Nab2	Ngfi-A binding protein 2 [Source:RGD Symbol;Acc:1311712]	2.033	1.02345	1.98699e-53	1.57319e-51	yes	up	14.09	14.39	13.88	31.12	33.01	31.56	14.12	31.8967
ENSRNOG00000008471	Kif21b	kinesin family member 21B [Source:RGD Symbol;Acc:1306206]	0.466	-1.10064	2.55616e-51	1.88426e-49	yes	down	30.08	27.55	27.35	14.88	13.7	16.16	28.3267	14.9133
ENSRNOG00000008519	Dipk2a	divergent protein kinase domain 2A [Source:RGD Symbol;Acc:1309079]	2.06	1.04237	1.01829e-34	3.91716e-33	yes	up	12.45	14.25	12.56	31.37	30.31	28.08	13.0867	29.92
ENSRNOG00000008525	Csf3	colony stimulating factor 3 [Source:RGD Symbol;Acc:2426]	3.846	1.94345	5.5445e-08	3.1475e-07	yes	up	13.2	12.26	10.03	77.01	47.08	35.45	11.83	53.18
ENSRNOG00000008560	AABR07049790.1	coiled-coil domain containing 30 [Source:NCBI gene;Acc:362580]	3.429	1.7776	0.00091594	0.0027875	yes	up	0.33	0.08	0.31	0.95	0.96	0.85	0.24	0.92
ENSRNOG00000008572	Ppcs	phosphopantothenoylcysteine synthetase [Source:RGD Symbol;Acc:1311399]	2.543	1.3467	1.4051e-08	8.52978e-08	yes	up	2.08	2.22	2.28	6.26	6.6	5.72	2.19333	6.19333
ENSRNOG00000008587	Tek	TEK receptor tyrosine kinase [Source:RGD Symbol;Acc:620980]	2.252	1.17152	0.00110222	0.00329544	yes	up	0.39	0.32	0.37	1.09	0.91	0.7	0.36	0.9
ENSRNOG00000008609	Capn3	calpain 3 [Source:RGD Symbol;Acc:2269]	4.405	2.13923	0.0025777	0.00713515	yes	up	0.03	0.17	0.16	0.46	0.63	0.69	0.12	0.593333
ENSRNOG00000008626	Manea	mannosidase, endo-alpha [Source:RGD Symbol;Acc:620327]	0.461	-1.11792	1.69084e-35	6.83829e-34	yes	down	41.78	40.01	34.28	20.79	17.08	21.46	38.69	19.7767
ENSRNOG00000008632	Invs	inversin [Source:RGD Symbol;Acc:1563359]	0.482	-1.05335	2.28583e-05	9.24216e-05	yes	down	2.48	2.16	1.97	1.09	1.36	1.09	2.20333	1.18
ENSRNOG00000008635	Mks1	Meckel syndrome, type 1 [Source:RGD Symbol;Acc:1565186]	2.789	1.47997	7.48049e-07	3.72506e-06	yes	up	0.77	0.89	1.11	2.47	3.44	2.74	0.923333	2.88333
ENSRNOG00000008674	Prdm11	PR/SET domain 11 [Source:RGD Symbol;Acc:1597330]	2.137	1.09577	0.0051646	0.0134265	yes	up	0.66	0.4	0.76	2.79	0.72	2.02	0.606667	1.84333
ENSRNOG00000008686	Tigd5	tigger transposable element derived 5 [Source:RGD Symbol;Acc:1311576]	2.732	1.44987	0.00684574	0.0172165	yes	up	0.29	0.15	0.41	1.03	0.79	0.74	0.283333	0.853333
ENSRNOG00000008697	Ccn3	cellular communication network factor 3 [Source:RGD Symbol;Acc:621553]	2.221	1.15127	0.000103557	0.000376447	yes	up	1.39	0.97	0.99	2.21	2.76	3.27	1.11667	2.74667
ENSRNOG00000008706	Tbx3	T-box 3 [Source:RGD Symbol;Acc:735203]	2.538	1.34396	3.76538e-06	1.71158e-05	yes	up	1.04	0.81	0.8	2.3	2.19	3.03	0.883333	2.50667
ENSRNOG00000008716	Nefh	neurofilament heavy [Source:RGD Symbol;Acc:3159]	2.377	1.24939	1.78225e-31	5.8486e-30	yes	up	6.05	6.13	7.09	17.37	17.76	15.86	6.42333	16.9967
ENSRNOG00000008737	Tbc1d21	TBC1 domain family, member 21 [Source:RGD Symbol;Acc:1310243]	0.454	-1.13765	3.27762e-10	2.37053e-09	yes	down	2.97	2.29	2.06	0.91	1.35	1.29	2.44	1.18333
ENSRNOG00000008757	Tmem218	transmembrane protein 218 [Source:RGD Symbol;Acc:1311364]	2.648	1.40508	3.02291e-08	1.77392e-07	yes	up	3.62	2.81	4.4	11.27	11.75	8.23	3.61	10.4167
ENSRNOG00000008862	Abcg4	ATP binding cassette subfamily G member 4 [Source:RGD Symbol;Acc:1305840]	0.495	-1.01517	1.86113e-19	3.0043e-18	yes	down	6.16	5.33	5.31	2.54	2.92	3.73	5.6	3.06333
ENSRNOG00000008930	Tnfsf15	TNF superfamily member 15 [Source:RGD Symbol;Acc:628735]	4.283	2.09879	0.000157653	0.000555086	yes	up	0.6	0.43	0.64	2.96	2.7	2.27	0.556667	2.64333
ENSRNOG00000008986	Diaph3	diaphanous-related formin 3 [Source:RGD Symbol;Acc:1593287]	0.42	-1.25049	2.86396e-49	1.96588e-47	yes	down	40.44	35.17	31.86	17.2	16.61	16.75	35.8233	16.8533
ENSRNOG00000009022	Rtkn	rhotekin [Source:RGD Symbol;Acc:727874]	4.253	2.08858	6.28544e-17	8.30878e-16	yes	up	0.71	0.82	1.14	4.07	4.01	4.43	0.89	4.17
ENSRNOG00000009028	Rnf126	ring finger protein 126 [Source:RGD Symbol;Acc:1306011]	2.207	1.14184	2.52808e-29	7.59644e-28	yes	up	24.69	25.24	23.66	61.42	65.77	52.77	24.53	59.9867
ENSRNOG00000009037	Sulf1	sulfatase 1 [Source:RGD Symbol;Acc:708554]	0.301	-1.73023	3.39633e-81	6.86793e-79	yes	down	25.77	24.29	21.96	7.89	7.44	9.05	24.0067	8.12667
ENSRNOG00000009073	Tnni1	troponin I1, slow skeletal type [Source:RGD Symbol;Acc:621765]	17.782	4.15235	0.008503	0.0209137	yes	up	0	0	0.08	0.5	0.97	0.69	0.0266667	0.72
ENSRNOG00000009096	Pon3	paraoxonase 3 [Source:RGD Symbol;Acc:1302965]	5.682	2.50649	0.00103327	0.00310917	yes	up	0.22	0.17	0.1	1.16	0.97	0.97	0.163333	1.03333
ENSRNOG00000009118	Pou2f3	POU class 2 homeobox 3 [Source:RGD Symbol;Acc:621691]	0.17	-2.55738	2.44279e-06	1.13627e-05	yes	down	0.45	0.74	0.53	0.11	0.09	0.12	0.573333	0.106667
ENSRNOG00000009153	Cidec	cell death-inducing DFFA-like effector c [Source:RGD Symbol;Acc:1562113]	20.692	4.37101	0.0180684	0.0407314	yes	up	0	0	0	0.19	0.16	0.13	0	0.16
ENSRNOG00000009173	Smad6	SMAD family member 6 [Source:RGD Symbol;Acc:1305069]	3.995	1.99809	6.04966e-08	3.42516e-07	yes	up	0.54	1.14	1.63	4.75	5.5	4.54	1.10333	4.93
ENSRNOG00000009227	Aplnr	apelin receptor [Source:RGD Symbol;Acc:621645]	0.32	-1.64222	0.0157878	0.036279	yes	down	0.31	0.27	0.43	0.04	0.17	0.16	0.336667	0.123333
ENSRNOG00000009348	Nos3	nitric oxide synthase 3 [Source:RGD Symbol;Acc:3186]	3.446	1.78508	2.88007e-15	3.34088e-14	yes	up	1.64	1.22	1.17	4.47	5.75	5.16	1.34333	5.12667
ENSRNOG00000009382	AABR07052486.1	-	2.043	1.03073	0.000180733	0.0006313	yes	up	3.52	4.36	5.37	11.03	8.41	10.85	4.41667	10.0967
ENSRNOG00000009409	Fbxo2	F-box protein 2 [Source:RGD Symbol;Acc:621751]	2.646	1.40372	3.38723e-14	3.57956e-13	yes	up	6.01	4.78	6.78	17.18	15.84	18.58	5.85667	17.2
ENSRNOG00000009431	Tbc1d4	TBC1 domain family, member 4 [Source:RGD Symbol;Acc:1561609]	2.211	1.14483	0.00128741	0.00378708	yes	up	0.86	0.47	0.35	1.49	1.54	1.09	0.56	1.37333
ENSRNOG00000009499	Hinfp	histone H4 transcription factor [Source:RGD Symbol;Acc:1311492]	532.588	9.05688	7.80176e-14	8.00724e-13	yes	up	0	0	0	4.91	4.04	4.57	0	4.50667
ENSRNOG00000009609	LOC299312	similar to G protein-binding protein CRFG [Source:RGD Symbol;Acc:1594558]	0.42	-1.25003	3.16369e-16	3.93201e-15	yes	down	12.05	13.54	12.3	5.63	5.54	6.51	12.63	5.89333
ENSRNOG00000009663	Apex1	apurinic/apyrimidinic endodeoxyribonuclease 1 [Source:RGD Symbol;Acc:2126]	2.308	1.20643	3.06539e-19	4.90593e-18	yes	up	12.28	11.85	11.52	30.7	31.23	29.16	11.8833	30.3633
ENSRNOG00000009705	Lck	LCK proto-oncogene, Src family tyrosine kinase [Source:RGD Symbol;Acc:2994]	4.259	2.09038	0.00117613	0.00348852	yes	up	0.25	0.11	0.17	0.75	0.95	0.82	0.176667	0.84
ENSRNOG00000009735	Fibcd1	fibrinogen C domain containing 1 [Source:RGD Symbol;Acc:1309097]	31.574	4.98068	0.00407041	0.0108092	yes	up	0	0	0	0.1	0.21	0.02	0	0.11
ENSRNOG00000009779	Krt8	keratin 8 [Source:RGD Symbol;Acc:2984]	2.046	1.03276	0.000448883	0.00145109	yes	up	2.03	1.9	1.84	4.73	4.89	3.58	1.92333	4.4
ENSRNOG00000009785	Cdkn3	cyclin-dependent kinase inhibitor 3 [Source:RGD Symbol;Acc:1307781]	0.49	-1.02917	1.04952e-14	1.16161e-13	yes	down	68.43	73.83	75.45	48.08	36.84	32.87	72.57	39.2633
ENSRNOG00000009822	Tlr2	toll-like receptor 2 [Source:RGD Symbol;Acc:735138]	5.365	2.42369	5.19718e-12	4.50322e-11	yes	up	0.42	0.59	0.29	2.73	2.57	2.41	0.433333	2.57
ENSRNOG00000009867	Tgfb3	transforming growth factor, beta 3 [Source:RGD Symbol;Acc:3851]	2.83	1.50084	1.47231e-11	1.21857e-10	yes	up	1.36	2.22	2.81	6.66	7.3	6.22	2.13	6.72667
ENSRNOG00000009870	Tmem88	transmembrane protein 88 [Source:RGD Symbol;Acc:1561781]	3.12	1.64139	4.34975e-18	6.33785e-17	yes	up	4.83	4.5	5.14	16.93	19.69	18.35	4.82333	18.3233
ENSRNOG00000009872	Kcnh2	potassium voltage-gated channel subfamily H member 2 [Source:RGD Symbol;Acc:621414]	2.369	1.24433	3.09744e-17	4.18323e-16	yes	up	3.29	3.68	3.62	9.37	8.67	9.62	3.53	9.22
ENSRNOG00000009902	Lrrc46	leucine rich repeat containing 46 [Source:RGD Symbol;Acc:1303311]	2.636	1.39825	0.00224524	0.00629762	yes	up	0.95	0.88	0.88	2.13	2.12	3.63	0.903333	2.62667
ENSRNOG00000009946	Ldlr	low density lipoprotein receptor [Source:RGD Symbol;Acc:2998]	0.473	-1.07899	1.61393e-60	1.66558e-58	yes	down	470.9	400.7	426.79	203	226.57	247.8	432.797	225.79
ENSRNOG00000010042	Wdfy2	WD repeat and FYVE domain containing 2 [Source:RGD Symbol;Acc:1307337]	0.461	-1.11819	5.52724e-45	3.25629e-43	yes	down	13.75	14.04	13.39	6.78	6.98	7.32	13.7267	7.02667
ENSRNOG00000010063	Htr2a	5-hydroxytryptamine receptor 2A [Source:RGD Symbol;Acc:61800]	2.434	1.28311	1.27568e-05	5.33221e-05	yes	up	0.49	0.75	0.48	1.91	1.37	1.34	0.573333	1.54
ENSRNOG00000010064	Abcc4	ATP binding cassette subfamily C member 4 [Source:RGD Symbol;Acc:620266]	0.318	-1.6524	1.80373e-99	6.58316e-97	yes	down	29.17	27.67	27.44	9.65	9.8	10.35	28.0933	9.93333
ENSRNOG00000010079	Car3	carbonic anhydrase 3 [Source:RGD Symbol;Acc:2241]	18.529	4.21174	0.0070127	0.0175982	yes	up	0.05	0	0	0.4	0.33	0.36	0.0166667	0.363333
ENSRNOG00000010111	Exoc3l4	exocyst complex component 3-like 4 [Source:RGD Symbol;Acc:1307749]	2.536	1.34253	0.0029746	0.00813004	yes	up	0.39	0.35	0.21	0.74	1.17	0.76	0.316667	0.89
ENSRNOG00000010124	Trim2	tripartite motif-containing 2 [Source:RGD Symbol;Acc:1310981]	2.365	1.24206	6.91621e-57	6.23459e-55	yes	up	25.46	33.21	9.67	27.62	39.94	40.39	22.78	35.9833
ENSRNOG00000010134	Acot2	acyl-CoA thioesterase 2 [Source:RGD Symbol;Acc:621055]	0.259	-1.95008	2.58149e-44	1.48574e-42	yes	down	22.59	22.3	21.38	7.32	4.6	7.07	22.09	6.33
ENSRNOG00000010183	Gask1b	golgi associated kinase 1B [Source:RGD Symbol;Acc:735075]	3.666	1.87419	3.95229e-11	3.13918e-10	yes	up	0.58	0.36	0.53	2.05	1.79	2.18	0.49	2.00667
ENSRNOG00000010210	Slc7a11	solute carrier family 7 member 11 [Source:RGD Symbol;Acc:1309275]	0.181	-2.46386	0.000236171	0.000806313	yes	down	12.32	14.25	10.13	3.82	0.69	2.86	12.2333	2.45667
ENSRNOG00000010214	Scrn2	secernin 2 [Source:RGD Symbol;Acc:1307741]	2.32	1.21421	2.27477e-07	1.21008e-06	yes	up	2.63	2.55	2.52	6.66	6.23	5.98	2.56667	6.29
ENSRNOG00000010240	Tent5a	terminal nucleotidyltransferase 5A [Source:RGD Symbol;Acc:1311381]	2.139	1.09684	2.11588e-16	2.67415e-15	yes	up	2.81	2.53	2.61	7	6.09	5.72	2.65	6.27
ENSRNOG00000010260	Dixdc1	DIX domain containing 1 [Source:RGD Symbol;Acc:1309902]	3.752	1.90775	1.16828e-40	5.84687e-39	yes	up	1.98	2.31	2.6	8.95	10.82	7.85	2.29667	9.20667
ENSRNOG00000010270	Espn	espin [Source:RGD Symbol;Acc:620652]	19.467	4.28294	0.00729308	0.0182193	yes	up	0.03	0	0	0.39	0.24	0.1	0.01	0.243333
ENSRNOG00000010278	Il6	interleukin 6 [Source:RGD Symbol;Acc:2901]	0.424	-1.23831	0.0110223	0.0263106	yes	down	2.69	2.77	2.09	1.62	0.75	1.14	2.51667	1.17
ENSRNOG00000010283	Cd28	Cd28 molecule [Source:RGD Symbol;Acc:2299]	0.181	-2.46416	9.03112e-95	3.00315e-92	yes	down	10.55	12.36	11.72	1.87	2.09	2.14	11.5433	2.03333
ENSRNOG00000010316	Magohb	mago homolog B, exon junction complex subunit [Source:RGD Symbol;Acc:1597384]	0.377	-1.40723	8.14546e-18	1.15864e-16	yes	down	47.11	39.27	34.75	17.34	18.84	15.15	40.3767	17.11
ENSRNOG00000010319	Lcp1	lymphocyte cytosolic protein 1 [Source:RGD Symbol;Acc:1308288]	2.935	1.55336	3.92104e-05	0.000152639	yes	up	0.25	0.66	0.37	1.48	1.36	1.34	0.426667	1.39333
ENSRNOG00000010326	Col20a1	collagen type XX alpha 1 chain [Source:RGD Symbol;Acc:1563901]	0.405	-1.30456	3.69699e-41	1.88811e-39	yes	down	22.06	20.09	22.42	7.91	9.57	11.66	21.5233	9.71333
ENSRNOG00000010350	Rcan2	regulator of calcineurin 2 [Source:RGD Symbol;Acc:69198]	0.44	-1.1843	2.55125e-16	3.19472e-15	yes	down	7.52	7.8	7.78	3.78	4.27	3.3	7.7	3.78333
ENSRNOG00000010352	Dnajc3	DnaJ heat shock protein family (Hsp40) member C3 [Source:RGD Symbol;Acc:708518]	0.367	-1.4465	5.60085e-74	8.91607e-72	yes	down	99.77	89.62	96.61	33.6	37.53	47.98	95.3333	39.7033
ENSRNOG00000010357	Lhx9	LIM homeobox 9 [Source:RGD Symbol;Acc:727956]	0.142	-2.81362	1.22095e-06	5.90315e-06	yes	down	2.07	2.13	2.1	0.26	0.21	0.53	2.1	0.333333
ENSRNOG00000010369	Dhx29	DExH-box helicase 29 [Source:RGD Symbol;Acc:2318361]	0.442	-1.17861	3.11343e-40	1.54269e-38	yes	down	18.7	17.59	17.63	8.29	9.66	8.52	17.9733	8.82333
ENSRNOG00000010381	Mknk1	MAP kinase-interacting serine/threonine kinase 1 [Source:RGD Symbol;Acc:1559603]	0.437	-1.19275	1.67662e-44	9.68687e-43	yes	down	39.29	36.6	35.5	18.35	19.11	16.98	37.13	18.1467
ENSRNOG00000010389	Ndrg2	NDRG family member 2 [Source:RGD Symbol;Acc:621874]	6.922	2.79113	0.00439757	0.0115956	yes	up	0.04	0.19	0	0.83	0.67	0.23	0.0766667	0.576667
ENSRNOG00000010412	Ccdc180	coiled-coil domain containing 180 [Source:RGD Symbol;Acc:6498132]	20.607	4.36508	0.0191806	0.042957	yes	up	0	0	0	0.04	0.05	0.09	0	0.06
ENSRNOG00000010461	Gpx8	glutathione peroxidase 8 [Source:RGD Symbol;Acc:1307506]	0.446	-1.16461	1.74082e-51	1.28958e-49	yes	down	182.66	161.49	160.41	81.89	86.64	79.19	168.187	82.5733
ENSRNOG00000010516	Plau	plasminogen activator, urokinase [Source:RGD Symbol;Acc:3343]	2.608	1.38305	1.12795e-37	4.99368e-36	yes	up	15.5	12.69	12.77	37.18	42.75	38.52	13.6533	39.4833
ENSRNOG00000010524	Cryab	crystallin, alpha B [Source:RGD Symbol;Acc:2414]	4.777	2.25603	4.05002e-11	3.20829e-10	yes	up	0.89	1.29	1.2	5.44	6.06	6.44	1.12667	5.98
ENSRNOG00000010575	Dapp1	dual adaptor of phosphotyrosine and 3-phosphoinositides 1 [Source:RGD Symbol;Acc:1310189]	2.057	1.04057	0.00250219	0.00694286	yes	up	0.7	0.65	0.53	1.36	12.69	1.2	0.626667	5.08333
ENSRNOG00000010598	Hs3st1	heparan sulfate-glucosamine 3-sulfotransferase 1 [Source:RGD Symbol;Acc:71084]	0.488	-1.03651	1.61732e-41	8.43261e-40	yes	down	122.39	113.1	109.1	65.98	57.12	64.2	114.863	62.4333
ENSRNOG00000010626	Sphk1	sphingosine kinase 1 [Source:RGD Symbol;Acc:620048]	0.388	-1.36491	1.67719e-26	4.29016e-25	yes	down	34.79	31.18	27.47	13.9	14.54	10.41	31.1467	12.95
ENSRNOG00000010636	Coa7	cytochrome c oxidase assembly factor 7 [Source:RGD Symbol;Acc:1305274]	0.421	-1.24941	1.63085e-13	1.62153e-12	yes	down	8.88	8.05	6.43	3.38	3.44	5.48	7.78667	4.1
ENSRNOG00000010691	Cmtm3	CKLF-like MARVEL transmembrane domain containing 3 [Source:RGD Symbol;Acc:1308763]	2.143	1.09994	1.96242e-15	2.305e-14	yes	up	8.54	8.38	7.99	19.95	20.69	18.53	8.30333	19.7233
ENSRNOG00000010697	Hadh	hydroxyacyl-CoA dehydrogenase [Source:RGD Symbol;Acc:69321]	2.397	1.26145	1.24205e-20	2.20999e-19	yes	up	9.35	12.29	11.75	33.19	28.44	27.25	11.13	29.6267
ENSRNOG00000010731	Gpm6a	glycoprotein m6a [Source:RGD Symbol;Acc:631368]	3.85	1.94483	0.00193311	0.00550678	yes	up	0.26	0.05	0.14	0.67	0.57	0.65	0.15	0.63
ENSRNOG00000010753	Aig1	androgen-induced 1 [Source:RGD Symbol;Acc:1562920]	0.408	-1.29181	5.19583e-25	1.20731e-23	yes	down	30.52	27.71	28.1	12.16	14.34	12.61	28.7767	13.0367
ENSRNOG00000010775	Arrdc4	arrestin domain containing 4 [Source:RGD Symbol;Acc:1311763]	0.453	-1.14317	1.22362e-08	7.4705e-08	yes	down	34.99	32.11	29.25	17.79	12.15	18.97	32.1167	16.3033
ENSRNOG00000010799	Noct	nocturnin [Source:RGD Symbol;Acc:1587344]	2.811	1.49114	1.56396e-18	2.36395e-17	yes	up	2.91	3.54	3.16	11.68	9.37	8.9	3.20333	9.98333
ENSRNOG00000010800	Hadhb	hydroxyacyl-CoA dehydrogenase trifunctional multienzyme complex subunit beta [Source:RGD Symbol;Acc:620513]	0.499	-1.00182	1.6145e-93	5.1403e-91	yes	down	369.57	354.78	346.23	203.06	196.1	202.4	356.86	200.52
ENSRNOG00000010833	Mthfd2	methylenetetrahydrofolate dehydrogenase (NADP+ dependent) 2, methenyltetrahydrofolate cyclohydrolase [Source:RGD Symbol;Acc:1311313]	0.332	-1.5921	1.70203e-08	1.02327e-07	yes	down	89.07	82.71	81.25	38.59	20.02	34.39	84.3433	31
ENSRNOG00000010870	Foxn1	forkhead box N1 [Source:RGD Symbol;Acc:3970]	7.015	2.81049	1.01271e-08	6.25432e-08	yes	up	0.1	0.13	0.69	2.34	2.87	2.08	0.306667	2.43
ENSRNOG00000010887	RGD1309534	similar to RIKEN cDNA 4931406C07 [Source:RGD Symbol;Acc:1309534]	2.322	1.2155	1.70533e-16	2.1755e-15	yes	up	4.24	4.24	4.85	10.63	12.55	11.26	4.44333	11.48
ENSRNOG00000010944	Hyou1	hypoxia up-regulated 1 [Source:RGD Symbol;Acc:621146]	0.484	-1.04639	3.0466e-50	2.21307e-48	yes	down	90.53	88.92	93.65	47.58	44.24	55	91.0333	48.94
ENSRNOG00000010994	Has1	hyaluronan synthase 1 [Source:RGD Symbol;Acc:708528]	0.312	-1.67866	3.12244e-12	2.7812e-11	yes	down	4.78	5.81	4.87	2.17	1.56	1.61	5.15333	1.78
ENSRNOG00000010997	Ednrb	endothelin receptor type B [Source:RGD Symbol;Acc:2536]	0.158	-2.66389	2.24728e-07	1.19631e-06	yes	down	1.37	1.64	1.46	0.34	0.17	0.27	1.49	0.26
ENSRNOG00000011053	Cyp2u1	cytochrome P450, family 2, subfamily u, polypeptide 1 [Source:RGD Symbol;Acc:1309433]	0.402	-1.31474	8.94464e-24	1.9597e-22	yes	down	24.97	21.65	20.26	11.02	8.06	10.56	22.2933	9.88
ENSRNOG00000011071	Nt5e	5' nucleotidase, ecto [Source:RGD Symbol;Acc:61956]	2.458	1.29736	0.00156847	0.00453889	yes	up	0.32	0.57	0.47	1.51	0.74	1.44	0.453333	1.23
ENSRNOG00000011151	Tenm4	teneurin transmembrane protein 4 [Source:RGD Symbol;Acc:1304658]	0.072	-3.79333	3.03947e-06	1.3956e-05	yes	down	0.14	0.3	0.17	0	0.02	0.03	0.203333	0.0166667
ENSRNOG00000011203	Farp1	FERM, ARH/RhoGEF and pleckstrin domain protein 1 [Source:RGD Symbol;Acc:1305346]	0.497	-1.00811	1.60193e-43	9.04574e-42	yes	down	31.83	29	28.24	15.69	16.64	16.87	29.69	16.4
ENSRNOG00000011208	Rapsn	receptor-associated protein of the synapse [Source:RGD Symbol;Acc:1311592]	2.5	1.32192	0.00288887	0.00791307	yes	up	0.91	0.48	0.69	1.93	1.69	2.14	0.693333	1.92
ENSRNOG00000011227	Atp1b2	ATPase Na+/K+ transporting subunit beta 2 [Source:RGD Symbol;Acc:2171]	2.546	1.3481	2.26423e-06	1.05749e-05	yes	up	0.76	0.81	0.78	2.12	2.41	2.12	0.783333	2.21667
ENSRNOG00000011260	Cmbl	carboxymethylenebutenolidase homolog [Source:RGD Symbol;Acc:1306952]	4.812	2.26659	1.1294e-05	4.7647e-05	yes	up	0.31	1.01	0.5	3.9	2.95	2.84	0.606667	3.23
ENSRNOG00000011292	Col1a2	collagen type I alpha 2 chain [Source:RGD Symbol;Acc:621351]	0.463	-1.11165	1.38169e-93	4.49469e-91	yes	down	136.72	125.84	124.75	66.67	68.04	64.68	129.103	66.4633
ENSRNOG00000011313	Sorcs1	sortilin-related VPS10 domain containing receptor 1 [Source:RGD Symbol;Acc:1305910]	0.428	-1.22489	6.85322e-24	1.51256e-22	yes	down	4.8	4.99	4.34	2.25	2.26	2.21	4.71	2.24
ENSRNOG00000011361	Slc37a4	solute carrier family 37 member 4 [Source:RGD Symbol;Acc:62066]	2.588	1.37157	6.53775e-25	1.50974e-23	yes	up	5.87	5.9	5.38	15.33	16.63	15.17	5.71667	15.71
ENSRNOG00000011398	LOC103692719	tRNA (adenine(58)-N(1))-methyltransferase catalytic subunit TRMT61A [Source:RGD Symbol;Acc:9330187]	0.34	-1.5565	1.86069e-14	2.02057e-13	yes	down	10.67	7.02	7.54	2.94	3.37	3.62	8.41	3.31
ENSRNOG00000011411	Adgrg6	adhesion G protein-coupled receptor G6 [Source:RGD Symbol;Acc:1308551]	0.317	-1.65903	9.6411e-15	1.06787e-13	yes	down	2.07	1.85	1.69	0.59	0.83	0.55	1.87	0.656667
ENSRNOG00000011446	Vill	villin-like [Source:RGD Symbol;Acc:1304843]	3.115	1.63905	1.56859e-05	6.48228e-05	yes	up	0.26	0.52	0.78	1.77	1.9	1.75	0.52	1.80667
ENSRNOG00000011452	Aldoc	aldolase, fructose-bisphosphate C [Source:RGD Symbol;Acc:2091]	2.905	1.53838	1.64017e-79	3.1466e-77	yes	up	43.57	47.78	53.18	147.56	164.86	153.8	48.1767	155.407
ENSRNOG00000011453	Kif6	kinesin family member 6 [Source:RGD Symbol;Acc:621070]	5.091	2.34807	0.000119018	0.000428018	yes	up	0.12	0.15	0.17	0.73	0.97	0.85	0.146667	0.85
ENSRNOG00000011471	Fgf9	fibroblast growth factor 9 [Source:RGD Symbol;Acc:2610]	0.342	-1.54679	4.12527e-05	0.00016009	yes	down	2.35	2.09	1.91	1.09	0.5	0.81	2.11667	0.8
ENSRNOG00000011500	Pou2af1	POU class 2 associating factor 1 [Source:RGD Symbol;Acc:1594728]	3.079	1.62268	0.000181054	0.000632275	yes	up	0.29	0.38	0.46	1.2	1.45	1.21	0.376667	1.28667
ENSRNOG00000011517	Tnfrsf21	TNF receptor superfamily member 21 [Source:RGD Symbol;Acc:1307308]	0.322	-1.63357	1.04715e-89	2.90177e-87	yes	down	26.42	25.32	24.3	8.72	9.64	8.88	25.3467	9.08
ENSRNOG00000011550	Kcnab2	potassium voltage-gated channel subfamily A regulatory beta subunit 2 [Source:RGD Symbol;Acc:61828]	2.333	1.22246	6.19914e-09	3.92901e-08	yes	up	1.17	1.27	1.55	3.16	4.4	3.27	1.33	3.61
ENSRNOG00000011559	Cnn3	calponin 3 [Source:RGD Symbol;Acc:71044]	0.384	-1.37901	1.25612e-130	8.17243e-128	yes	down	619.69	560.84	540.65	242.6	226.12	245.88	573.727	238.2
ENSRNOG00000011585	Fat3	FAT atypical cadherin 3 [Source:RGD Symbol;Acc:620657]	0.421	-1.24861	4.10983e-07	2.10904e-06	yes	down	0.56	0.96	0.83	0.47	0.31	0.32	0.783333	0.366667
ENSRNOG00000011589	Camk2d	calcium/calmodulin-dependent protein kinase II delta [Source:RGD Symbol;Acc:2263]	0.453	-1.14204	2.28361e-77	4.06809e-75	yes	down	92.55	88.8	80.49	43.7	45.13	46.16	87.28	44.9967
ENSRNOG00000011621	Hnrnpc	heterogeneous nuclear ribonucleoprotein C [Source:RGD Symbol;Acc:1309982]	0.424	-1.23843	2.27731e-41	1.17105e-39	yes	down	188.45	184.59	197.14	76.42	84.54	106.79	190.06	89.25
ENSRNOG00000011631	Fst	follistatin [Source:RGD Symbol;Acc:2633]	2.082	1.05779	2.51394e-21	4.71412e-20	yes	up	18.06	17.74	14.86	33.01	31.23	31.8	16.8867	32.0133
ENSRNOG00000011639	Mrpl47	mitochondrial ribosomal protein L47 [Source:RGD Symbol;Acc:1307531]	0.474	-1.07792	5.20893e-08	2.96939e-07	yes	down	7.92	7.09	7.21	3.43	3.4	4.86	7.40667	3.89667
ENSRNOG00000011648	Aqp1	aquaporin 1 [Source:RGD Symbol;Acc:2141]	2.825	1.49834	3.62533e-118	1.87067e-115	yes	up	26.79	26.58	27.19	84.12	82.88	86.25	26.8533	84.4167
ENSRNOG00000011747	Tmem205	transmembrane protein 205 [Source:RGD Symbol;Acc:1563250]	2.348	1.23137	8.10535e-13	7.67163e-12	yes	up	9.9	11.71	9.54	28.71	27.11	27.93	10.3833	27.9167
ENSRNOG00000011748	S100a5	S100 calcium binding protein A5 [Source:RGD Symbol;Acc:1308996]	3.443	1.78357	0.00316744	0.00859899	yes	up	2.19	2.81	1.38	9.91	4.3	9.53	2.12667	7.91333
ENSRNOG00000011763	Serp1	stress-associated endoplasmic reticulum protein 1 [Source:RGD Symbol;Acc:620790]	0.333	-1.58707	2.98053e-185	7.43345e-182	yes	down	253.75	248.2	236.23	93.53	86.48	92.55	246.06	90.8533
ENSRNOG00000011794	Tcea3	transcription elongation factor A3 [Source:RGD Symbol;Acc:1311369]	3.776	1.91695	0.000807702	0.00248539	yes	up	0.35	0.28	0.84	2.14	1.9	2.21	0.49	2.08333
ENSRNOG00000011820	Acpp	acid phosphatase, prostate [Source:RGD Symbol;Acc:2023]	4.582	2.19605	3.68583e-14	3.8814e-13	yes	up	0.51	0.38	0.37	2.88	2.7	2.19	0.42	2.59
ENSRNOG00000011861	Aadat	aminoadipate aminotransferase [Source:RGD Symbol;Acc:2948]	3.078	1.62201	0.0128312	0.0302228	yes	up	0.14	0.54	0.23	1.06	0.7	0.96	0.303333	0.906667
ENSRNOG00000011913	Cp	ceruloplasmin [Source:RGD Symbol;Acc:2387]	0.267	-1.90291	1.63922e-49	1.13562e-47	yes	down	11.59	14.06	11.68	3.44	4	3.89	12.4433	3.77667
ENSRNOG00000011923	Mgarp	mitochondria-localized glutamic acid-rich protein [Source:RGD Symbol;Acc:1586369]	2.726	1.44674	4.27864e-15	4.88745e-14	yes	up	5.57	5.84	6.94	17.06	17.94	20.56	6.11667	18.52
ENSRNOG00000011932	Snrpa1	small nuclear ribonucleoprotein polypeptide A' [Source:RGD Symbol;Acc:2320494]	0.385	-1.37855	4.69344e-49	3.19239e-47	yes	down	119.19	111.05	113.69	43.01	48.24	55.23	114.643	48.8267
ENSRNOG00000012008	S100a3	S100 calcium binding protein A3 [Source:RGD Symbol;Acc:620260]	3.016	1.59244	0.00352968	0.00948602	yes	up	0.88	1.16	1.22	3.54	5.06	3.76	1.08667	4.12
ENSRNOG00000012040	Slc25a48	solute carrier family 25, member 48 [Source:RGD Symbol;Acc:1563703]	2.051	1.03622	6.01038e-13	5.73227e-12	yes	up	11.65	8.9	7.93	23.24	22.56	19.93	9.49333	21.91
ENSRNOG00000012053	S100a16	S100 calcium binding protein A16 [Source:RGD Symbol;Acc:1306770]	2.452	1.29408	0.00167073	0.00481341	yes	up	0.91	1.36	1.47	3.2	3.85	3.14	1.24667	3.39667
ENSRNOG00000012110	Col17a1	collagen type XVII alpha 1 chain [Source:RGD Symbol;Acc:1311130]	2.098	1.06871	0.000303494	0.00101576	yes	up	0.43	0.49	0.38	1.15	0.94	0.95	0.433333	1.01333
ENSRNOG00000012119	AABR07069282.1	-	0.345	-1.5343	2.48744e-05	9.99788e-05	yes	down	1.45	2.08	1.14	0.81	0.55	0.42	1.55667	0.593333
ENSRNOG00000012189	Lect2	leukocyte cell-derived chemotaxin 2 [Source:RGD Symbol;Acc:1305404]	4.601	2.20196	0.0226313	0.0497875	yes	up	0.49	0	0.34	2.04	1.06	1.11	0.276667	1.40333
ENSRNOG00000012287	Slc35e1	solute carrier family 35, member E1 [Source:RGD Symbol;Acc:1561342]	2.018	1.01307	2.71859e-15	3.16338e-14	yes	up	22.59	22.84	30.22	60.74	58.17	50.59	25.2167	56.5
ENSRNOG00000012347	Gata2	GATA binding protein 2 [Source:RGD Symbol;Acc:2664]	4.781	2.2574	0.00205453	0.0058161	yes	up	0.04	0.06	0.12	0.39	0.43	0.36	0.0733333	0.393333
ENSRNOG00000012358	Pcyt1b	phosphate cytidylyltransferase 1, choline, beta [Source:RGD Symbol;Acc:708434]	2.807	1.48895	0.0140739	0.0328041	yes	up	0.27	0.27	0.4	1.08	1.49	0.49	0.313333	1.02
ENSRNOG00000012393	S100a13	S100 calcium binding protein A13 [Source:RGD Symbol;Acc:1304919]	2.828	1.49985	8.29192e-12	7.03004e-11	yes	up	19.32	18.92	25.1	57.97	75.88	66.85	21.1133	66.9
ENSRNOG00000012424	Adam23	ADAM metallopeptidase domain 23 [Source:RGD Symbol;Acc:1305739]	0.208	-2.2672	2.67759e-66	3.51469e-64	yes	down	9.3	9.03	8.07	1.81	2.84	2.8	8.8	2.48333
ENSRNOG00000012450	Dynlrb2	dynein light chain roadblock-type 2 [Source:RGD Symbol;Acc:1306930]	7.678	2.94079	0.018199	0.0410011	yes	up	0	0.24	0.44	1.42	2.35	2.19	0.226667	1.98667
ENSRNOG00000012460	Cntf	ciliary neurotrophic factor [Source:RGD Symbol;Acc:2370]	0.23	-2.12163	1.05442e-05	4.46978e-05	yes	down	3.76	2.7	2.76	0.58	0.9	0.92	3.07333	0.8
ENSRNOG00000012482	Ndrg4	NDRG family member 4 [Source:RGD Symbol;Acc:621593]	2.068	1.04856	5.20798e-15	5.88611e-14	yes	up	4.57	5.44	5.68	12.85	11.82	11.65	5.23	12.1067
ENSRNOG00000012490	Amph	amphiphysin [Source:RGD Symbol;Acc:620274]	2.37	1.24515	5.50001e-11	4.28881e-10	yes	up	3.58	2.82	4.44	9.71	9.94	9.06	3.61333	9.57
ENSRNOG00000012495	Podxl	podocalyxin-like [Source:RGD Symbol;Acc:621878]	2.473	1.30602	0.000103688	0.000376782	yes	up	0.27	0.53	0.34	1.17	1.17	0.8	0.38	1.04667
ENSRNOG00000012508	Slc39a8	solute carrier family 39 member 8 [Source:RGD Symbol;Acc:1308236]	2.026	1.01834	1.73618e-05	7.1433e-05	yes	up	1.05	1.58	1.79	3.34	2.96	3.65	1.47333	3.31667
ENSRNOG00000012543	Mcm3	minichromosome maintenance complex component 3 [Source:RGD Symbol;Acc:1305168]	2.459	1.29805	9.58967e-30	2.95876e-28	yes	up	7.52	6.68	7.53	17.96	22.11	19.33	7.24333	19.8
ENSRNOG00000012576	Selenos	selenoprotein S [Source:RGD Symbol;Acc:628897]	0.396	-1.33481	8.06738e-50	5.69436e-48	yes	down	100.31	116.52	113.83	48.59	45.81	50.81	110.22	48.4033
ENSRNOG00000012611	Lpxn	leupaxin [Source:RGD Symbol;Acc:1304981]	3.363	1.74988	0.000283513	0.000954106	yes	up	0.32	0.36	0.76	1.74	1.91	1.75	0.48	1.8
ENSRNOG00000012619	Epor	erythropoietin receptor [Source:RGD Symbol;Acc:2560]	2.74	1.45397	0.00771332	0.0191477	yes	up	0.53	0.22	0.49	1.3	1.58	0.9	0.413333	1.26
ENSRNOG00000012681	Lgals9	galectin 9 [Source:RGD Symbol;Acc:3005]	6.889	2.78422	6.83925e-43	3.77648e-41	yes	up	3.67	2.68	2.98	22.68	25.91	21.78	3.11	23.4567
ENSRNOG00000012682	Nr5a1	nuclear receptor subfamily 5, group A, member 1 [Source:RGD Symbol;Acc:68350]	0.42	-1.25182	0.00197951	0.00562823	yes	down	1.27	1.61	2.21	0.44	0.97	0.98	1.69667	0.796667
ENSRNOG00000012701	Map7	microtubule-associated protein 7 [Source:RGD Symbol;Acc:1308866]	5.462	2.44941	0.00541829	0.0140082	yes	up	0.02	0.06	0.05	0.21	0.31	0.26	0.0433333	0.26
ENSRNOG00000012730	Lrrk1	leucine-rich repeat kinase 1 [Source:RGD Symbol;Acc:1308000]	2.039	1.02803	2.84097e-08	1.67042e-07	yes	up	0.79	0.91	0.78	1.67	2.03	1.94	0.826667	1.88
ENSRNOG00000012748	Vamp8	vesicle-associated membrane protein 8 [Source:RGD Symbol;Acc:620421]	2.648	1.40469	6.58601e-10	4.61823e-09	yes	up	23.09	20.5	25.86	51.8	64.49	67.91	23.15	61.4
ENSRNOG00000012750	Pabpc1l	poly(A) binding protein, cytoplasmic 1-like [Source:RGD Symbol;Acc:1563142]	0.45	-1.15071	0.0162712	0.0372525	yes	down	4.17	6.44	4.35	1.38	2.51	3.34	4.98667	2.41
ENSRNOG00000012761	Ak8	adenylate kinase 8 [Source:RGD Symbol;Acc:1303144]	0.196	-2.35167	0.00920784	0.0224554	yes	down	0.43	0.53	0.63	0.14	0.1	0.1	0.53	0.113333
ENSRNOG00000012811	Spint1	serine peptidase inhibitor, Kunitz type 1 [Source:RGD Symbol;Acc:1303138]	0.296	-1.75859	0.00106371	0.00319049	yes	down	1.27	0.75	0.76	0.32	0.39	0.2	0.926667	0.303333
ENSRNOG00000012892	Abca4	ATP binding cassette subfamily A member 4 [Source:RGD Symbol;Acc:1309445]	5.505	2.46067	6.833e-17	9.01667e-16	yes	up	2.1	3.84	4.54	22.93	28.17	26.53	3.49333	25.8767
ENSRNOG00000012911	Erlin1	ER lipid raft associated 1 [Source:RGD Symbol;Acc:1307058]	0.382	-1.39005	1.272e-99	4.75855e-97	yes	down	97.3	92.82	86.87	39.12	36.72	41.63	92.33	39.1567
ENSRNOG00000012927	Rrp9	ribosomal RNA processing 9, U3 small nucleolar RNA binding protein [Source:RGD Symbol;Acc:1307881]	0.492	-1.0221	3.65143e-21	6.72906e-20	yes	down	38.87	35.56	35.34	17.34	21.71	20.95	36.59	20
ENSRNOG00000012929	Wsb1	WD repeat and SOCS box-containing 1 [Source:RGD Symbol;Acc:1307835]	2.003	1.00234	5.89614e-57	5.37987e-55	yes	up	72.08	70.31	61.18	143.54	141.54	145.37	67.8567	143.483
ENSRNOG00000012965	Themis2	thymocyte selection associated family member 2 [Source:RGD Symbol;Acc:1561016]	2.407	1.26701	0.000565782	0.00178993	yes	up	0.48	0.31	0.31	1.03	0.9	1.01	0.366667	0.98
ENSRNOG00000012989	Serinc2	serine incorporator 2 [Source:RGD Symbol;Acc:1311396]	2.651	1.40657	1.46198e-05	6.07024e-05	yes	up	0.86	1.45	1.36	4.4	3.12	3.27	1.22333	3.59667
ENSRNOG00000012995	Gpr165	G protein-coupled receptor 165 [Source:RGD Symbol;Acc:1564566]	5.482	2.45476	0.000278561	0.000939248	yes	up	0.01	0.09	0.06	0.39	0.33	0.23	0.0533333	0.316667
ENSRNOG00000013000	Ldhb	lactate dehydrogenase B [Source:RGD Symbol;Acc:2997]	2.315	1.21127	0.0177844	0.040188	yes	up	0.37	1.61	0.63	2.45	2.43	1.83	0.87	2.23667
ENSRNOG00000013009	Ldha	lactate dehydrogenase A [Source:RGD Symbol;Acc:2996]	3.283	1.71488	3.01967e-128	1.88276e-125	yes	up	704.01	809.55	779.02	2785.87	3061.26	2499.25	764.193	2782.13
ENSRNOG00000013046	Tram2	translocation associated membrane protein 2 [Source:RGD Symbol;Acc:1589151]	2.828	1.49971	2.19056e-12	1.98905e-11	yes	up	4.69	4.21	2.87	11.81	11.46	13.45	3.92333	12.24
ENSRNOG00000013062	Cyp24a1	cytochrome P450, family 24, subfamily a, polypeptide 1 [Source:RGD Symbol;Acc:2462]	9.224	3.20533	3.59243e-14	3.78838e-13	yes	up	0.13	0.24	0.17	2.18	1.8	1.5	0.18	1.82667
ENSRNOG00000013092	Lonrf3	LON peptidase N-terminal domain and ring finger 3 [Source:RGD Symbol;Acc:1565451]	0.442	-1.17811	7.49685e-22	1.45987e-20	yes	down	15.15	16.21	14.44	8.99	6.35	7	15.2667	7.44667
ENSRNOG00000013116	LOC100910851	serine protease inhibitor Kazal-type 5-like [Source:RGD Symbol;Acc:6496266]	34.134	5.09312	0.0020937	0.00591246	yes	up	0	0	0	0.09	0.07	0.18	0	0.113333
ENSRNOG00000013123	Scube2	signal peptide, CUB domain and EGF like domain containing 2 [Source:RGD Symbol;Acc:1563998]	0.439	-1.18671	0.000152904	0.000539382	yes	down	1.7	1.89	1.61	0.68	0.75	1.11	1.73333	0.846667
ENSRNOG00000013133	Foxa2	forkhead box A2 [Source:RGD Symbol;Acc:2808]	2.017	1.01214	0.00249175	0.006919	yes	up	0.84	0.97	0.91	1.82	2.04	2.22	0.906667	2.02667
ENSRNOG00000013148	Rad54l	RAD54 like [Source:RGD Symbol;Acc:1310600]	2.026	1.01838	3.57877e-07	1.85047e-06	yes	up	2.33	2.58	1.91	5.75	4.82	4.73	2.27333	5.1
ENSRNOG00000013177	Map3k1	mitogen-activated protein kinase kinase kinase 1 [Source:RGD Symbol;Acc:620966]	2.194	1.13389	2.9285e-28	8.23722e-27	yes	up	3.97	4.25	4.79	9.82	11.71	10.24	4.33667	10.59
ENSRNOG00000013220	Arhgap45	Rho GTPase activating protein 45 [Source:RGD Symbol;Acc:1308662]	3.678	1.87883	1.54718e-06	7.37796e-06	yes	up	2.13	1.19	0.95	3.31	6.49	3.71	1.42333	4.50333
ENSRNOG00000013225	Crisp2	cysteine-rich secretory protein 2 [Source:RGD Symbol;Acc:621653]	0.255	-1.96924	0.00461831	0.0121136	yes	down	0.87	1.1	0.97	0.4	0.25	0.18	0.98	0.276667
ENSRNOG00000013231	Ptafr	platelet-activating factor receptor [Source:RGD Symbol;Acc:61897]	4.056	2.02014	1.1593e-05	4.88532e-05	yes	up	0.13	0.3	0.3	0.76	1.45	1.09	0.243333	1.1
ENSRNOG00000013238	LOC103693210	transmembrane protein 14A [Source:RGD Symbol;Acc:9417885]	6.526	2.70625	0.000823333	0.00252933	yes	up	0.17	0.58	0	1.93	2.24	1.09	0.25	1.75333
ENSRNOG00000013282	Mctp1	multiple C2 and transmembrane domain containing 1 [Source:RGD Symbol;Acc:1305199]	2.006	1.00418	0.00083235	0.00255493	yes	up	1.42	1.49	0.53	2.76	2.13	2.49	1.14667	2.46
ENSRNOG00000013304	Arg1	arginase 1 [Source:RGD Symbol;Acc:2150]	3.947	1.98092	0.00763505	0.0189817	yes	up	0.27	0	0.5	1.54	0.94	0.93	0.256667	1.13667
ENSRNOG00000013323	Rnf217	ring finger protein 217 [Source:RGD Symbol;Acc:1306836]	2.12	1.084	2.35209e-06	1.09647e-05	yes	up	3.92	3.78	4.22	9.72	9.34	8.96	3.97333	9.34
ENSRNOG00000013324	Cdh5	cadherin 5 [Source:RGD Symbol;Acc:1307370]	7.75	2.95418	0.000853504	0.00261397	yes	up	0	0.1	0.02	0.43	0.17	0.48	0.04	0.36
ENSRNOG00000013351	Stxbp5	syntaxin binding protein 5 [Source:RGD Symbol;Acc:708517]	0.438	-1.19077	9.71796e-42	5.1204e-40	yes	down	15.09	14.12	12.88	6.66	6.78	8.56	14.03	7.33333
ENSRNOG00000013373	Rmt1	mammary cancer associated protein RMT-1 [Source:RGD Symbol;Acc:628800]	6.595	2.72132	0.00827388	0.0204004	yes	up	0.06	0.02	0	0.25	0.17	0.14	0.0266667	0.186667
ENSRNOG00000013376	Mvd	mevalonate diphosphate decarboxylase [Source:RGD Symbol;Acc:621292]	0.416	-1.26404	3.05865e-24	6.85175e-23	yes	down	23.85	23.63	23.26	11.08	9.6	11.96	23.58	10.88
ENSRNOG00000013380	Rhov	ras homolog family member V [Source:RGD Symbol;Acc:628824]	0.475	-1.07298	9.3631e-05	0.000343827	yes	down	3.65	4.19	4.43	1.85	1.93	2.69	4.09	2.15667
ENSRNOG00000013419	Hykk	hydroxylysine kinase [Source:RGD Symbol;Acc:1308677]	4.152	2.05369	1.02556e-06	5.00537e-06	yes	up	0.41	0.35	0.27	1.36	1.79	1.61	0.343333	1.58667
ENSRNOG00000013426	Mrgprf	MAS related GPR family member F [Source:RGD Symbol;Acc:708478]	2.768	1.46896	0.00283696	0.00778369	yes	up	0.38	0.26	0.3	1.08	1.04	0.74	0.313333	0.953333
ENSRNOG00000013428	Atp6v0a4	ATPase H+ transporting V0 subunit a4 [Source:RGD Symbol;Acc:1305055]	2.834	1.50293	1.03965e-06	5.06589e-06	yes	up	0.6	0.89	0.58	2.42	2.1	1.94	0.69	2.15333
ENSRNOG00000013441	Gnrh1	gonadotropin releasing hormone 1 [Source:RGD Symbol;Acc:2720]	0.475	-1.07311	2.92088e-05	0.000116276	yes	down	8.38	4.56	5.23	2.47	3.5	3.6	6.05667	3.19
ENSRNOG00000013468	Prxl2b	peroxiredoxin like 2B [Source:RGD Symbol;Acc:1308251]	2.995	1.58235	0.00096231	0.00291734	yes	up	0.9	1.23	1.44	4.29	3.51	4.08	1.19	3.96
ENSRNOG00000013484	Gsta1	glutathione S-transferase alpha 1 [Source:RGD Symbol;Acc:2753]	6.829	2.77161	8.44241e-26	2.08126e-24	yes	up	1.74	2.53	3.75	14.13	14.08	17.97	2.67333	15.3933
ENSRNOG00000013520	Mat2a	methionine adenosyltransferase 2A [Source:RGD Symbol;Acc:619985]	0.418	-1.25705	6.34301e-84	1.48307e-81	yes	down	120.5	116.91	109.31	47.02	54.13	51.2	115.573	50.7833
ENSRNOG00000013521	Dhfr	dihydrofolate reductase [Source:RGD Symbol;Acc:2500]	2.3	1.20195	7.1089e-18	1.01797e-16	yes	up	2.53	2.76	2.6	6.49	7.56	6.13	2.63	6.72667
ENSRNOG00000013532	Pgam2	phosphoglycerate mutase 2 [Source:RGD Symbol;Acc:3313]	0.363	-1.46225	0.000565653	0.0017899	yes	down	4.43	4.98	3.85	2.11	1.47	1.72	4.42	1.76667
ENSRNOG00000013548	Selenow	selenoprotein W [Source:RGD Symbol;Acc:3661]	2.012	1.00846	8.65148e-25	1.98255e-23	yes	up	93.42	112.93	117.18	222.89	241.85	254.41	107.843	239.717
ENSRNOG00000013586	Snai3	snail family transcriptional repressor 3 [Source:RGD Symbol;Acc:1309658]	0.087	-3.51819	0.0122992	0.0291073	yes	down	0.31	0.15	0.36	0	0.04	0.04	0.273333	0.0266667
ENSRNOG00000013589	Cxcl12	C-X-C motif chemokine ligand 12 [Source:RGD Symbol;Acc:3651]	3.602	1.84884	4.37702e-57	4.01827e-55	yes	up	10.19	8.53	10.41	33.07	46.77	38.21	9.71	39.35
ENSRNOG00000013610	Chrna5	cholinergic receptor nicotinic alpha 5 subunit [Source:RGD Symbol;Acc:2347]	2.191	1.13141	0.000398151	0.00129859	yes	up	0.76	0.6	0.92	2.38	1.87	1.65	0.76	1.96667
ENSRNOG00000013615	Dntt	DNA nucleotidylexotransferase [Source:RGD Symbol;Acc:1305054]	0.22	-2.1828	0.00502198	0.0130762	yes	down	0.3	0.57	1.02	0.26	0.12	0.08	0.63	0.153333
ENSRNOG00000013647	Polm	DNA polymerase mu [Source:RGD Symbol;Acc:1308247]	2.369	1.24416	5.31152e-12	4.59696e-11	yes	up	2.95	2.11	2.5	5.45	7.34	7.11	2.52	6.63333
ENSRNOG00000013692	Abhd18	abhydrolase domain containing 18 [Source:RGD Symbol;Acc:1563987]	2.33	1.2205	7.20958e-19	1.11681e-17	yes	up	4.18	3.99	4.38	10.43	10.35	11.05	4.18333	10.61
ENSRNOG00000013745	Ctrc	chymotrypsin C [Source:RGD Symbol;Acc:1308379]	0.409	-1.2884	0.0158456	0.036395	yes	down	2.83	1.14	2.05	1.13	0.66	0.93	2.00667	0.906667
ENSRNOG00000013766	Acaa2	acetyl-CoA acyltransferase 2 [Source:RGD Symbol;Acc:620482]	2.449	1.29206	2.71828e-41	1.39303e-39	yes	up	22.72	20.24	20.93	55.03	64.05	53.86	21.2967	57.6467
ENSRNOG00000013798	Fnbp1l	formin binding protein 1-like [Source:RGD Symbol;Acc:1305386]	0.488	-1.03494	9.22985e-49	6.16587e-47	yes	down	37.3	40.04	36.63	21.25	19.73	20.72	37.99	20.5667
ENSRNOG00000013808	Ces2g	carboxylesterase 2G [Source:RGD Symbol;Acc:1308358]	3.676	1.87814	3.83637e-09	2.48302e-08	yes	up	0.53	0.33	0.47	2.19	1.53	1.71	0.443333	1.81
ENSRNOG00000013922	Dok2	docking protein 2 [Source:RGD Symbol;Acc:1310966]	4.789	2.25984	0.0040659	0.0107991	yes	up	0.03	0.1	0.12	0.48	0.56	0.29	0.0833333	0.443333
ENSRNOG00000013944	Zc3hav1l	zinc finger CCCH-type containing, antiviral 1 like [Source:RGD Symbol;Acc:1309236]	3.777	1.91713	0.000115461	0.000416328	yes	up	1.18	0.64	0.99	3.47	4.17	4.12	0.936667	3.92
ENSRNOG00000013971	Psat1	phosphoserine aminotransferase 1 [Source:RGD Symbol;Acc:735170]	0.385	-1.37722	6.63004e-07	3.32591e-06	yes	down	115.4	112.8	114.38	59.55	31.56	55.13	114.193	48.7467
ENSRNOG00000014007	Gfod1	glucose-fructose oxidoreductase domain containing 1 [Source:RGD Symbol;Acc:1311507]	0.406	-1.29883	3.66631e-35	1.44756e-33	yes	down	37.32	30.96	26.1	15.41	12.7	14.71	31.46	14.2733
ENSRNOG00000014041	Cep78	centrosomal protein 78 [Source:RGD Symbol;Acc:620464]	2.113	1.07928	2.8412e-10	2.06487e-09	yes	up	2.34	2.16	2.86	6.36	6.09	6.06	2.45333	6.17
ENSRNOG00000014075	Clybl	citrate lyase beta like [Source:RGD Symbol;Acc:1304615]	2.023	1.01636	0.000447942	0.00144836	yes	up	2.41	3.64	2.23	6.3	6.57	5.66	2.76	6.17667
ENSRNOG00000014079	Stat4	signal transducer and activator of transcription 4 [Source:RGD Symbol;Acc:1305747]	2.606	1.38167	1.77852e-46	1.09974e-44	yes	up	9.32	10.6	9.36	30.76	28.74	25.22	9.76	28.24
ENSRNOG00000014090	Retsat	retinol saturase [Source:RGD Symbol;Acc:628802]	2.645	1.4033	9.52482e-35	3.68293e-33	yes	up	8.06	8.01	8.03	21.68	24.95	24.14	8.03333	23.59
ENSRNOG00000014104	Myo5b	myosin Vb [Source:RGD Symbol;Acc:621347]	14.95	3.90209	0.017256	0.03913	yes	up	0	0	0.01	0.06	0.04	0.06	0.00333333	0.0533333
ENSRNOG00000014117	Hmox1	heme oxygenase 1 [Source:RGD Symbol;Acc:2806]	2.166	1.11484	9.93637e-27	2.57245e-25	yes	up	38.88	53.64	55.66	117.36	120.42	118.65	49.3933	118.81
ENSRNOG00000014143	Col24a1	collagen type XXIV alpha 1 chain [Source:RGD Symbol;Acc:1565539]	31.759	4.98911	0.000522468	0.00166629	yes	up	0.02	0	0	0.31	0.21	0.12	0.00666667	0.213333
ENSRNOG00000014153	Lhfpl6	LHFPL tetraspan subfamily member 6 [Source:RGD Symbol;Acc:1560177]	0.481	-1.05737	3.39926e-28	9.52556e-27	yes	down	55.21	47.65	43.85	23.44	27.95	26.83	48.9033	26.0733
ENSRNOG00000014191	Zfp395	zinc finger protein 395 [Source:RGD Symbol;Acc:1307849]	2.14	1.09772	1.30914e-36	5.53387e-35	yes	up	9.17	9.05	8.87	19.87	22.56	21.63	9.03	21.3533
ENSRNOG00000014197	Tmem51	transmembrane protein 51 [Source:RGD Symbol;Acc:1565452]	2.679	1.42163	5.61548e-05	0.000213871	yes	up	0.96	1.79	1.35	3.57	5.97	2.52	1.36667	4.02
ENSRNOG00000014201	Manf	mesencephalic astrocyte-derived neurotrophic factor [Source:RGD Symbol;Acc:1307252]	0.429	-1.22038	2.64322e-52	2.01802e-50	yes	down	362.17	374.53	404.01	170.86	168.19	202.47	380.237	180.507
ENSRNOG00000014205	Klf2	Kruppel-like factor 2 [Source:RGD Symbol;Acc:1359220]	4.077	2.02762	2.56136e-08	1.51316e-07	yes	up	1.88	1.62	2.21	13.2	5.74	6.85	1.90333	8.59667
ENSRNOG00000014237	Zfp503	zinc finger protein 503 [Source:RGD Symbol;Acc:1312018]	2.204	1.14015	2.0279e-20	3.56586e-19	yes	up	5.44	5.96	4.85	12.87	14.05	12.8	5.41667	13.24
ENSRNOG00000014254	Cpt1a	carnitine palmitoyltransferase 1A [Source:RGD Symbol;Acc:2396]	2.186	1.12833	1.46222e-22	2.98507e-21	yes	up	6.49	6.12	6.12	16.91	15.87	12.63	6.24333	15.1367
ENSRNOG00000014290	Grm1	glutamate metabotropic receptor 1 [Source:RGD Symbol;Acc:2742]	0.268	-1.89804	0.000416949	0.00135458	yes	down	0.23	0.32	0.28	0.07	0.08	0.1	0.276667	0.0833333
ENSRNOG00000014294	Ptpn6	protein tyrosine phosphatase, non-receptor type 6 [Source:RGD Symbol;Acc:620660]	3.058	1.61252	6.03999e-06	2.66066e-05	yes	up	0.55	0.65	0.91	2.61	2.34	2.18	0.703333	2.37667
ENSRNOG00000014317	Arpc5l	actin related protein 2/3 complex, subunit 5-like [Source:RGD Symbol;Acc:1308867]	0.357	-1.48697	1.28014e-98	4.56096e-96	yes	down	153.82	142.44	148.44	57.93	57.04	60.3	148.233	58.4233
ENSRNOG00000014327	Csrp3	cysteine and glycine rich protein 3 [Source:RGD Symbol;Acc:71092]	0.464	-1.10634	2.07892e-22	4.1701e-21	yes	down	109.65	88.5	88.02	55.7	45.91	45.02	95.39	48.8767
ENSRNOG00000014338	Slc25a25	solute carrier family 25 member 25 [Source:RGD Symbol;Acc:628666]	0.484	-1.04807	1.70463e-28	4.90541e-27	yes	down	24.24	20.83	21.66	12.27	11.13	12.42	22.2433	11.94
ENSRNOG00000014350	Ccn1	cellular communication network factor 1 [Source:RGD Symbol;Acc:620763]	2.063	1.04473	6.17507e-06	2.71776e-05	yes	up	122.19	76.87	85.47	240.26	198.18	248.5	94.8433	228.98
ENSRNOG00000014357	Gja4	gap junction protein, alpha 4 [Source:RGD Symbol;Acc:2691]	3.646	1.86631	0.00433673	0.0114493	yes	up	0.45	0.3	0.14	1.78	0.71	1.07	0.296667	1.18667
ENSRNOG00000014361	Edn1	endothelin 1 [Source:RGD Symbol;Acc:2532]	8.413	3.07261	8.94792e-08	4.97942e-07	yes	up	0.36	0.41	0.11	3.85	2.19	2.05	0.293333	2.69667
ENSRNOG00000014367	Ephb6	Eph receptor B6 [Source:RGD Symbol;Acc:1306163]	2.99	1.58009	1.23109e-30	3.91126e-29	yes	up	2.36	2.67	2.42	8.34	8.55	7.86	2.48333	8.25
ENSRNOG00000014373	Trim66	tripartite motif-containing 66 [Source:RGD Symbol;Acc:1595847]	2.133	1.09258	0.0158921	0.0364906	yes	up	0.29	0.26	0.17	0.56	0.63	0.49	0.24	0.56
ENSRNOG00000014426	Lox	lysyl oxidase [Source:RGD Symbol;Acc:3015]	4.31	2.10768	2.8852e-19	4.62745e-18	yes	up	4.77	6.47	8.08	30.4	34.89	28.9	6.44	31.3967
ENSRNOG00000014456	Coq10b	coenzyme Q10B [Source:RGD Symbol;Acc:1359509]	0.498	-1.00699	5.34143e-25	1.23921e-23	yes	down	43.64	40.61	41.33	24.39	20.12	24.51	41.86	23.0067
ENSRNOG00000014465	Oca2	OCA2 melanosomal transmembrane protein [Source:RGD Symbol;Acc:2318412]	2.769	1.46931	3.93075e-12	3.44177e-11	yes	up	3.56	3.32	2.7	10.12	9.53	8.72	3.19333	9.45667
ENSRNOG00000014513	Rexo5	RNA exonuclease 5 [Source:RGD Symbol;Acc:1305412]	0.353	-1.50076	1.60709e-17	2.21646e-16	yes	down	7.59	6.63	6.46	2.6	2.84	2.64	6.89333	2.69333
ENSRNOG00000014531	Hbs1l	HBS1-like translational GTPase [Source:RGD Symbol;Acc:1308509]	0.407	-1.29816	4.51907e-143	3.75685e-140	yes	down	250.06	247.44	248.72	114.71	106.24	119.12	248.74	113.357
ENSRNOG00000014574	Entpd1	ectonucleoside triphosphate diphosphohydrolase 1 [Source:RGD Symbol;Acc:69265]	4.376	2.12976	2.80236e-07	1.47449e-06	yes	up	0.18	0.23	0.12	0.79	0.78	1	0.176667	0.856667
ENSRNOG00000014616	Iars	isoleucyl-tRNA synthetase [Source:RGD Symbol;Acc:621022]	0.456	-1.13138	8.66043e-11	6.60187e-10	yes	down	79.63	75.74	73.92	42.47	29.52	44.19	76.43	38.7267
ENSRNOG00000014683	Il1rl2	interleukin 1 receptor-like 2 [Source:RGD Symbol;Acc:621782]	4.346	2.11972	8.73034e-11	6.64839e-10	yes	up	0.43	0.63	0.55	2.54	3.2	1.85	0.536667	2.53
ENSRNOG00000014705	Rbm20	RNA binding motif protein 20 [Source:RGD Symbol;Acc:1307427]	3.681	1.88016	0.0102791	0.0247333	yes	up	0.02	0.04	0.07	0.13	0.19	0.21	0.0433333	0.176667
ENSRNOG00000014710	Prom2	prominin 2 [Source:RGD Symbol;Acc:621435]	9.552	3.25587	2.18206e-16	2.75314e-15	yes	up	0.13	0.16	0.14	1.61	1.65	1.3	0.143333	1.52
ENSRNOG00000014779	Pdcd4	programmed cell death 4 [Source:RGD Symbol;Acc:620816]	2.071	1.0503	6.13175e-21	1.11084e-19	yes	up	10.08	9.58	11.78	22.6	25.37	24.45	10.48	24.14
ENSRNOG00000014783	Pgghg	protein-glucosylgalactosylhydroxylysine glucosidase [Source:RGD Symbol;Acc:1306015]	2.187	1.12865	3.19196e-05	0.000126294	yes	up	0.74	1.66	1.4	2.83	3.44	3.26	1.26667	3.17667
ENSRNOG00000014867	Synpo2	synaptopodin 2 [Source:RGD Symbol;Acc:1564779]	2.093	1.06525	6.78547e-05	0.0002548	yes	up	0.72	0.85	0.61	1.73	1.77	1.58	0.726667	1.69333
ENSRNOG00000014935	Twnk	twinkle mtDNA helicase [Source:RGD Symbol;Acc:1307884]	2.174	1.12036	3.52915e-21	6.52784e-20	yes	up	7.17	6.8	8.19	16.11	19.19	17.49	7.38667	17.5967
ENSRNOG00000014961	Pdpn	podoplanin [Source:RGD Symbol;Acc:61819]	0.418	-1.25913	2.93514e-79	5.42239e-77	yes	down	230.27	241.7	237.73	119.65	101.87	107.22	236.567	109.58
ENSRNOG00000015024	Mcoln3	mucolipin 3 [Source:RGD Symbol;Acc:1308420]	0.194	-2.36472	5.80622e-62	6.29597e-60	yes	down	11.92	16.59	14.31	3.31	2.42	3.58	14.2733	3.10333
ENSRNOG00000015035	Myo7b	myosin VIIb [Source:RGD Symbol;Acc:1561153]	2.241	1.16387	0.013399	0.0314072	yes	up	62.38	53.14	138.89	180.4	243.44	185.37	84.8033	203.07
ENSRNOG00000015036	Ccn2	cellular communication network factor 2 [Source:RGD Symbol;Acc:621392]	5.085	2.34611	2.01481e-83	4.56813e-81	yes	up	5.41	4.27	4.93	28.31	27.46	26.54	4.87	27.4367
ENSRNOG00000015052	Star	steroidogenic acute regulatory protein [Source:RGD Symbol;Acc:3770]	0.44	-1.18495	4.57444e-14	4.7902e-13	yes	down	3.17	3.76	2.22	1.13	0.91	1.22	3.05	1.08667
ENSRNOG00000015063	Dhodh	dihydroorotate dehydrogenase (quinone) [Source:RGD Symbol;Acc:68352]	4.488	2.16597	7.41796e-50	5.26077e-48	yes	up	3.18	3.38	4.46	18.69	19.44	13.61	3.67333	17.2467
ENSRNOG00000015072	Ptgr1	prostaglandin reductase 1 [Source:RGD Symbol;Acc:621195]	3.376	1.75539	4.09596e-07	2.10264e-06	yes	up	1.34	1.81	2.21	7.8	6.08	5.34	1.78667	6.40667
ENSRNOG00000015075	Stc1	stanniocalcin 1 [Source:RGD Symbol;Acc:621776]	5.057	2.33837	6.51106e-65	7.73266e-63	yes	up	3.16	3.25	4.36	21.5	22.19	16.91	3.59	20.2
ENSRNOG00000015105	Bspry	B-box and SPRY domain containing [Source:RGD Symbol;Acc:708400]	0.284	-1.81599	8.03899e-06	3.47474e-05	yes	down	2.79	2.45	1.87	0.66	0.69	0.65	2.37	0.666667
ENSRNOG00000015217	Ltv1	LTV1 ribosome biogenesis factor [Source:RGD Symbol;Acc:1311264]	0.449	-1.15601	7.08768e-24	1.562e-22	yes	down	23.77	22.47	22.1	10.63	12.15	11.26	22.78	11.3467
ENSRNOG00000015267	LOC108348083	delta-1-pyrroline-5-carboxylate synthase [Source:RGD Symbol;Acc:11512751]	0.325	-1.62048	9.09247e-18	1.28845e-16	yes	down	62.78	67.77	64.93	27.47	17.66	25.42	65.16	23.5167
ENSRNOG00000015285	Lrp4	LDL receptor related protein 4 [Source:RGD Symbol;Acc:619731]	2.837	1.50432	3.6891e-17	4.93772e-16	yes	up	0.65	0.81	0.78	2.46	2.29	2.28	0.746667	2.34333
ENSRNOG00000015290	Tpi1	triosephosphate isomerase 1 [Source:RGD Symbol;Acc:3896]	2.138	1.0966	3.4741e-87	9.12041e-85	yes	up	718.56	763.19	741.97	1625.65	1875.11	1772.81	741.24	1757.86
ENSRNOG00000015329	Kpna2	karyopherin subunit alpha 2 [Source:RGD Symbol;Acc:621419]	0.346	-1.53291	2.10871e-59	2.11777e-57	yes	down	79.6	78	78.82	35.32	28.97	26.31	78.8067	30.2
ENSRNOG00000015354	Aox1	aldehyde oxidase 1 [Source:RGD Symbol;Acc:620528]	2.156	1.10819	5.73166e-22	1.12262e-20	yes	up	5.17	6.88	7.14	14.62	17.13	15.68	6.39667	15.81
ENSRNOG00000015385	Pink1	PTEN induced putative kinase 1 [Source:RGD Symbol;Acc:1305769]	2.525	1.33601	3.43533e-19	5.48626e-18	yes	up	5.73	5.53	7.21	17.45	17.26	18.76	6.15667	17.8233
ENSRNOG00000015447	Calcoco1	calcium binding and coiled coil domain 1 [Source:RGD Symbol;Acc:619812]	2.004	1.00267	1.37448e-36	5.7937e-35	yes	up	22.84	25.79	27.71	56.26	58.25	60.18	25.4467	58.23
ENSRNOG00000015455	Spr	sepiapterin reductase [Source:RGD Symbol;Acc:3753]	3.655	1.86993	1.54876e-49	1.07794e-47	yes	up	14.8	15.86	20.43	66.03	78.01	64.2	17.03	69.4133
ENSRNOG00000015459	Heatr3	HEAT repeat containing 3 [Source:RGD Symbol;Acc:1308267]	0.497	-1.00969	2.1467e-25	5.13151e-24	yes	down	16.39	15.59	16.03	8.53	9	8.94	16.0033	8.82333
ENSRNOG00000015501	Ddhd2	DDHD domain containing 2 [Source:RGD Symbol;Acc:1585818]	0.495	-1.01569	3.45543e-26	8.66114e-25	yes	down	26.48	24.27	19.96	13.05	13.31	13.09	23.57	13.15
ENSRNOG00000015538	Abcd2	ATP binding cassette subfamily D member 2 [Source:RGD Symbol;Acc:69244]	3.089	1.62726	1.15168e-06	5.58811e-06	yes	up	0.28	0.31	0.31	1.32	1.01	0.77	0.3	1.03333
ENSRNOG00000015583	Dnal4	dynein, axonemal, light chain 4 [Source:RGD Symbol;Acc:1309099]	2.042	1.02994	1.59365e-25	3.8588e-24	yes	up	23.91	21.46	24.57	55.26	51.26	51.86	23.3133	52.7933
ENSRNOG00000015590	Dnaaf1	dynein, axonemal, assembly factor 1 [Source:RGD Symbol;Acc:1310542]	6.207	2.63391	0.0183936	0.0414085	yes	up	0.03	0.07	0.03	0.27	0.41	0.25	0.0433333	0.31
ENSRNOG00000015594	Rftn2	raftlin family member 2 [Source:RGD Symbol;Acc:1307304]	0.259	-1.94682	0.00691447	0.017375	yes	down	0.54	1.3	1.06	0.11	0.24	0.5	0.966667	0.283333
ENSRNOG00000015616	Rgs14	regulator of G-protein signaling 14 [Source:RGD Symbol;Acc:620003]	3.181	1.66946	3.86022e-08	2.2398e-07	yes	up	0.93	0.65	0.52	2.3	2.4	2.63	0.7	2.44333
ENSRNOG00000015623	Guca1b	guanylate cyclase activator 1B [Source:RGD Symbol;Acc:1308191]	0.247	-2.01995	0.000464222	0.00149551	yes	down	1.41	0.84	1.44	0.28	0.25	0.48	1.23	0.336667
ENSRNOG00000015636	Wdr34	WD repeat domain 34 [Source:RGD Symbol;Acc:1359465]	2.163	1.11315	8.15764e-10	5.66454e-09	yes	up	2.97	3.55	3.23	7.9	8.15	7.36	3.25	7.80333
ENSRNOG00000015641	Exoc3l1	exocyst complex component 3-like 1 [Source:RGD Symbol;Acc:1311132]	2.138	1.09639	2.61786e-14	2.79612e-13	yes	up	1.78	1.5	1.61	3.89	3.94	3.79	1.63	3.87333
ENSRNOG00000015669	Kctd11	potassium channel tetramerization domain containing 11 [Source:RGD Symbol;Acc:1307125]	3.697	1.88628	1.06746e-82	2.3841e-80	yes	up	10.46	11.51	12.65	49.18	46.42	46.56	11.54	47.3867
ENSRNOG00000015674	Acap1	ArfGAP with coiled-coil, ankyrin repeat and PH domains 1 [Source:RGD Symbol;Acc:1305360]	3.889	1.95952	8.48006e-17	1.10923e-15	yes	up	1.34	1.52	2.98	7.91	9.2	8.23	1.94667	8.44667
ENSRNOG00000015678	Spata1	spermatogenesis associated 1 [Source:RGD Symbol;Acc:1359500]	0.271	-1.88173	6.6814e-05	0.00025127	yes	down	1.19	1.6	1.96	0.65	0.36	0.42	1.58333	0.476667
ENSRNOG00000015685	Mfsd3	major facilitator superfamily domain containing 3 [Source:RGD Symbol;Acc:1560274]	3.258	1.70416	1.13527e-22	2.33675e-21	yes	up	3.64	6.13	6.05	17.83	21.97	19.11	5.27333	19.6367
ENSRNOG00000015736	Dhrs3	dehydrogenase/reductase 3 [Source:RGD Symbol;Acc:1305584]	2.106	1.07463	0.00360736	0.00967913	yes	up	1.02	0.65	0.81	2.15	2.01	1.63	0.826667	1.93
ENSRNOG00000015744	Spata25	spermatogenesis associated 25 [Source:RGD Symbol;Acc:1564523]	0.278	-1.84818	0.0147571	0.034157	yes	down	0.7	0.75	0.56	0.25	0.22	0.15	0.67	0.206667
ENSRNOG00000015749	Nme3	NME/NM23 nucleoside diphosphate kinase 3 [Source:RGD Symbol;Acc:619879]	2.796	1.48328	1.42563e-06	6.83314e-06	yes	up	5.84	4.89	4.94	14.63	19.14	14.47	5.22333	16.08
ENSRNOG00000015751	Cyp4f18	cytochrome P450, family 4, subfamily f, polypeptide 18 [Source:RGD Symbol;Acc:1305261]	5.736	2.52013	6.66771e-07	3.34257e-06	yes	up	0.21	1.97	1.32	11.71	10.15	8.62	1.16667	10.16
ENSRNOG00000015774	Mreg	melanoregulin [Source:RGD Symbol;Acc:1562333]	2.916	1.54406	0.000214561	0.000738429	yes	up	0.86	0.61	0.33	1.76	1.6	1.49	0.6	1.61667
ENSRNOG00000015781	Ndst3	N-deacetylase and N-sulfotransferase 3 [Source:RGD Symbol;Acc:1310960]	0.365	-1.4533	1.03129e-22	2.12858e-21	yes	down	5.6	6.35	5.4	2.39	1.97	2.61	5.78333	2.32333
ENSRNOG00000015796	Msh2	mutS homolog 2 [Source:RGD Symbol;Acc:620786]	2.204	1.1403	8.38529e-17	1.09875e-15	yes	up	4.28	4.45	4.33	9.8	11.5	10.68	4.35333	10.66
ENSRNOG00000015821	Cd2	Cd2 molecule [Source:RGD Symbol;Acc:2297]	22.071	4.46408	0.0175013	0.0396203	yes	up	0	0	0	0.28	0.08	0.57	0	0.31
ENSRNOG00000015903	Add2	adducin 2 [Source:RGD Symbol;Acc:2042]	14.069	3.81448	0.0221088	0.0487455	yes	up	0	0.02	0	0.18	0.1	0.1	0.00666667	0.126667
ENSRNOG00000015910	Lmntd1	lamin tail domain containing 1 [Source:RGD Symbol;Acc:1560077]	0.408	-1.29261	2.84226e-26	7.17229e-25	yes	down	6.66	6.26	6.14	3.12	2.41	3.1	6.35333	2.87667
ENSRNOG00000015911	Lrp5	LDL receptor related protein 5 [Source:RGD Symbol;Acc:1309329]	2.397	1.26099	4.49756e-75	7.47795e-73	yes	up	15.72	15.32	16.11	40.47	44.72	40.41	15.7167	41.8667
ENSRNOG00000015921	Esco2	establishment of sister chromatid cohesion N-acetyltransferase 2 [Source:RGD Symbol;Acc:1593313]	2.217	1.14847	7.7139e-11	5.92257e-10	yes	up	3.09	3.2	3.3	8.28	8.01	5.82	3.19667	7.37
ENSRNOG00000015975	LOC497940	similar to RIKEN cDNA 2810408A11 [Source:RGD Symbol;Acc:1563007]	2.972	1.57153	9.21169e-17	1.19968e-15	yes	up	2.49	1.49	1.71	6.13	5.83	6.33	1.89667	6.09667
ENSRNOG00000015992	Ccl20	C-C motif chemokine ligand 20 [Source:RGD Symbol;Acc:3646]	54.623	5.77143	1.51341e-05	6.27503e-05	yes	up	0	0	0.12	3.64	2.44	2.28	0.04	2.78667
ENSRNOG00000016044	Mab21l3	mab-21 like 3 [Source:RGD Symbol;Acc:1308694]	2.313	1.20963	0.00134406	0.00394132	yes	up	0.25	0.39	0.54	1.29	0.88	0.88	0.393333	1.01667
ENSRNOG00000016046	Hecw1	HECT, C2 and WW domain containing E3 ubiquitin protein ligase 1 [Source:RGD Symbol;Acc:1561038]	0.018	-5.79997	0.000182639	0.000637066	yes	down	31.84	9.02	3.44	0	0	0	14.7667	0
ENSRNOG00000016058	Kazald1	Kazal-type serine peptidase inhibitor domain 1 [Source:RGD Symbol;Acc:1310698]	2.444	1.2894	0.00915355	0.0223339	yes	up	0.44	0.49	0.77	1.2	1.7	1.74	0.566667	1.54667
ENSRNOG00000016075	Dmrt1	doublesex and mab-3 related transcription factor 1 [Source:RGD Symbol;Acc:621640]	2.354	1.23511	0.00027101	0.000917042	yes	up	1.66	1.38	2.09	4.34	5.2	3.83	1.71	4.45667
ENSRNOG00000016091	Tmem169	transmembrane protein 169 [Source:RGD Symbol;Acc:1582820]	3.043	1.60539	7.11856e-05	0.000266172	yes	up	0.35	0.6	0.28	1.25	1.62	1.31	0.41	1.39333
ENSRNOG00000016147	Slc17a6	solute carrier family 17 member 6 [Source:RGD Symbol;Acc:620531]	5.824	2.54194	0.00339394	0.00915575	yes	up	0.02	0.07	0.03	0.27	0.24	0.25	0.04	0.253333
ENSRNOG00000016177	Scara3	scavenger receptor class A, member 3 [Source:RGD Symbol;Acc:1309269]	2.431	1.28184	4.34465e-21	7.95472e-20	yes	up	4.41	3.84	4.5	12.48	11.9	10.04	4.25	11.4733
ENSRNOG00000016179	Acoxl	acyl-CoA oxidase-like [Source:RGD Symbol;Acc:1306814]	2.141	1.09813	0.00757835	0.0188564	yes	up	0.15	0.41	0.24	0.41	0.88	0.52	0.266667	0.603333
ENSRNOG00000016244	Mical2	microtubule associated monooxygenase, calponin and LIM domain containing 2 [Source:RGD Symbol;Acc:1311773]	0.339	-1.56183	1.26919e-66	1.71101e-64	yes	down	18.79	20.03	16.76	6.37	7.5	6.51	18.5267	6.79333
ENSRNOG00000016252	Mblac2	metallo-beta-lactamase domain containing 2 [Source:RGD Symbol;Acc:1306703]	2.577	1.36549	6.53575e-09	4.13011e-08	yes	up	0.78	1.19	1.2	3.48	3.14	2.48	1.05667	3.03333
ENSRNOG00000016257	Cotl1	coactosin-like F-actin binding protein 1 [Source:RGD Symbol;Acc:1305498]	2.63	1.39507	1.19486e-09	8.14947e-09	yes	up	2.67	3.71	2.35	8.39	9.36	7.66	2.91	8.47
ENSRNOG00000016306	Adgrv1	adhesion G protein-coupled receptor V1 [Source:RGD Symbol;Acc:1562101]	2.768	1.46898	0.00100831	0.00304127	yes	up	0.02	0.23	0.36	1.26	0.52	0.95	0.203333	0.91
ENSRNOG00000016326	Cx3cl1	C-X3-C motif chemokine ligand 1 [Source:RGD Symbol;Acc:620458]	3.368	1.75209	1.97076e-55	1.71456e-53	yes	up	6.94	9.02	8.8	31.73	27.47	33.49	8.25333	30.8967
ENSRNOG00000016327	Mcee	methylmalonyl CoA epimerase [Source:RGD Symbol;Acc:1309966]	2.176	1.12199	1.20892e-11	1.00838e-10	yes	up	13.59	15.22	16.89	33.78	38.46	38	15.2333	36.7467
ENSRNOG00000016361	Plcd4	phospholipase C, delta 4 [Source:RGD Symbol;Acc:621025]	2.973	1.57171	8.49118e-20	1.40711e-18	yes	up	2.95	3.07	3.66	11.41	10.85	10.07	3.22667	10.7767
ENSRNOG00000016405	Pcsk4	proprotein convertase subtilisin/kexin type 4 [Source:RGD Symbol;Acc:620325]	2.392	1.25819	6.34696e-06	2.78767e-05	yes	up	1.54	0.94	1.43	2.8	3.7	3.9	1.30333	3.46667
ENSRNOG00000016420	Serpinb6b	serine (or cysteine) peptidase inhibitor, clade B, member 6b [Source:RGD Symbol;Acc:1310452]	24.65	4.62352	0.0106642	0.0255328	yes	up	0	0	0	0.15	0.73	0.24	0	0.373333
ENSRNOG00000016427	Letm1	leucine zipper and EF-hand containing transmembrane protein 1 [Source:RGD Symbol;Acc:1359678]	0.452	-1.14455	2.42245e-33	8.79843e-32	yes	down	30.53	27.34	25.69	13.77	14.76	13.4	27.8533	13.9767
ENSRNOG00000016451	Cd1d1	CD1d1 molecule [Source:RGD Symbol;Acc:2296]	2.939	1.55544	1.29702e-22	2.65508e-21	yes	up	4.21	6.01	4.98	15.61	16.56	17.4	5.06667	16.5233
ENSRNOG00000016456	Il33	interleukin 33 [Source:RGD Symbol;Acc:1311155]	2.159	1.11051	1.00764e-11	8.46142e-11	yes	up	50.06	39.52	35.92	106.05	104.08	88.58	41.8333	99.57
ENSRNOG00000016477	Vangl1	VANGL planar cell polarity protein 1 [Source:RGD Symbol;Acc:1597324]	0.5	-1.00111	4.36307e-48	2.81418e-46	yes	down	31.7	28.83	28.27	16.68	16.15	16.78	29.6	16.5367
ENSRNOG00000016479	Plekhg4	pleckstrin homology and RhoGEF domain containing G4 [Source:RGD Symbol;Acc:1310790]	2.196	1.13514	0.00275725	0.00757865	yes	up	0.43	0.29	0.47	0.89	1.21	0.81	0.396667	0.97
ENSRNOG00000016512	Sema3b	semaphorin 3B [Source:RGD Symbol;Acc:1310079]	0.498	-1.00718	2.09191e-48	1.36102e-46	yes	down	45.84	42.76	41.85	23.57	22.19	25.63	43.4833	23.7967
ENSRNOG00000016551	Bcl2l11	BCL2 like 11 [Source:RGD Symbol;Acc:628774]	2.817	1.49398	8.22895e-55	6.95695e-53	yes	up	8.78	8.32	9.99	29.33	30.88	39.58	9.03	33.2633
ENSRNOG00000016561	Pclaf	PCNA clamp associated factor [Source:RGD Symbol;Acc:1303041]	4.925	2.30003	0.00152309	0.00441612	yes	up	4.49	4.46	2.75	24.62	22.74	13.63	3.9	20.33
ENSRNOG00000016581	Serpinb1a	serpin family B member 1A [Source:RGD Symbol;Acc:1306203]	2.917	1.54442	2.76763e-36	1.16008e-34	yes	up	22.93	27.04	35.79	93.53	89.37	95.16	28.5867	92.6867
ENSRNOG00000016612	Trim36	tripartite motif-containing 36 [Source:RGD Symbol;Acc:1308714]	2.084	1.05903	0.00036267	0.00119275	yes	up	1.05	0.88	1.19	2.7	2.64	1.96	1.04	2.43333
ENSRNOG00000016653	Ngef	neuronal guanine nucleotide exchange factor [Source:RGD Symbol;Acc:1309055]	2.994	1.58199	0.00194949	0.00554816	yes	up	26.72	34.67	13.29	8.07	17.69	23.89	24.8933	16.55
ENSRNOG00000016678	Angptl2	angiopoietin-like 2 [Source:RGD Symbol;Acc:620004]	2.155	1.10768	3.60724e-53	2.82611e-51	yes	up	27.42	25.88	25.34	65.6	60.73	59.73	26.2133	62.02
ENSRNOG00000016686	Tmem167a	transmembrane protein 167A [Source:RGD Symbol;Acc:2323318]	0.434	-1.20588	2.25109e-61	2.38903e-59	yes	down	40.63	41.17	40.83	64.8	91.99	17.36	40.8767	58.05
ENSRNOG00000016697	Lrrc56	leucine rich repeat containing 56 [Source:RGD Symbol;Acc:1311654]	4.805	2.26442	3.77189e-10	2.71098e-09	yes	up	0.8	0.64	0.43	2.91	2.32	4.57	0.623333	3.26667
ENSRNOG00000016698	Rnmt	RNA (guanine-7-) methyltransferase [Source:RGD Symbol;Acc:1309242]	0.499	-1.00149	1.60363e-38	7.47564e-37	yes	down	28.55	31.1	29.46	15.67	15.93	17.95	29.7033	16.5167
ENSRNOG00000016704	Pcyox1	prenylcysteine oxidase 1 [Source:RGD Symbol;Acc:628652]	2.047	1.03349	5.00539e-46	3.04474e-44	yes	up	41.69	46.76	46.38	104.12	105.72	96.56	44.9433	102.133
ENSRNOG00000016708	Necab3	N-terminal EF-hand calcium binding protein 3 [Source:RGD Symbol;Acc:1310124]	3.335	1.73748	2.48066e-47	1.57291e-45	yes	up	7.16	7.52	6	22.33	27.3	24	6.89333	24.5433
ENSRNOG00000016753	Slc14a1	solute carrier family 14 member 1 [Source:RGD Symbol;Acc:3688]	7.931	2.98743	9.78518e-06	4.1681e-05	yes	up	0.18	0.08	0.05	1.19	0.47	0.86	0.103333	0.84
ENSRNOG00000016760	Kctd19	potassium channel tetramerization domain containing 19 [Source:RGD Symbol;Acc:1561326]	0.332	-1.58965	5.47647e-33	1.92823e-31	yes	down	8.55	9.67	7.77	3.47	2.73	3.7	8.66333	3.3
ENSRNOG00000016888	Pask	PAS domain containing serine/threonine kinase [Source:RGD Symbol;Acc:1306146]	4.103	2.03684	8.9898e-21	1.61687e-19	yes	up	0.81	0.86	0.53	3.21	3.3	3.5	0.733333	3.33667
ENSRNOG00000016923	Clptm1l	CLPTM1-like [Source:RGD Symbol;Acc:1307896]	0.431	-1.21539	2.11991e-27	5.65462e-26	yes	down	26.93	26.73	25.66	10.73	14.41	12.95	26.44	12.6967
ENSRNOG00000016950	Otud1	OTU deubiquitinase 1 [Source:RGD Symbol;Acc:1563344]	3.534	1.82139	1.06566e-09	7.31831e-09	yes	up	1.21	2.17	1.57	6.85	5.97	6.58	1.65	6.46667
ENSRNOG00000016987	Pstpip2	proline-serine-threonine phosphatase-interacting protein 2 [Source:RGD Symbol;Acc:1563090]	0.395	-1.33937	8.19164e-12	6.95415e-11	yes	down	4.74	3.67	4.3	1.75	1.94	1.88	4.23667	1.85667
ENSRNOG00000016997	AABR07044442.1	-	2.436	1.28425	0.00246171	0.00684957	yes	up	0.57	0.87	0.5	1.76	2	1.7	0.646667	1.82
ENSRNOG00000017035	Cep120	centrosomal protein 120 [Source:RGD Symbol;Acc:1565619]	0.477	-1.06674	2.2272e-39	1.05468e-37	yes	down	28.89	27.46	24.98	13.74	13.61	15.64	27.11	14.33
ENSRNOG00000017050	Lmntd2	lamin tail domain containing 2 [Source:RGD Symbol;Acc:1307439]	3.008	1.58864	1.27089e-05	5.31367e-05	yes	up	0.38	0.53	0.69	1.36	2.25	1.73	0.533333	1.78
ENSRNOG00000017063	Fcna	ficolin A [Source:RGD Symbol;Acc:621221]	9.477	3.24436	0.000335653	0.00111097	yes	up	0.12	0.12	0.06	1.09	1	1.07	0.1	1.05333
ENSRNOG00000017073	Car9	carbonic anhydrase 9 [Source:RGD Symbol;Acc:1306426]	4.099	2.03537	1.24615e-139	9.81439e-137	yes	up	71.9	80.36	93.81	344.07	386.38	365.18	82.0233	365.21
ENSRNOG00000017084	Hsd11b2	hydroxysteroid 11-beta dehydrogenase 2 [Source:RGD Symbol;Acc:2835]	4.02	2.00713	0.00620347	0.0157657	yes	up	0.13	0.17	0.2	1.13	0.67	0.79	0.166667	0.863333
ENSRNOG00000017093	Pxdc1	PX domain containing 1 [Source:RGD Symbol;Acc:1311307]	2.891	1.5317	1.97702e-23	4.20828e-22	yes	up	5.21	4.81	6.28	18.08	16.81	17.47	5.43333	17.4533
ENSRNOG00000017147	Trim6	tripartite motif containing 6 [Source:RGD Symbol;Acc:1310896]	2.048	1.03402	2.36707e-08	1.40392e-07	yes	up	2.3	3.25	2.41	5.74	5.63	6.29	2.65333	5.88667
ENSRNOG00000017188	Cyp27a1	cytochrome P450, family 27, subfamily a, polypeptide 1 [Source:RGD Symbol;Acc:727915]	3.054	1.61049	2.45287e-08	1.45193e-07	yes	up	0.91	0.98	1.1	3.48	3.8	2.87	0.996667	3.38333
ENSRNOG00000017206	Igfbp5	insulin-like growth factor binding protein 5 [Source:RGD Symbol;Acc:2876]	2.608	1.3828	0.00185707	0.00530531	yes	up	0.22	0.21	0.09	0.53	0.51	0.45	0.173333	0.496667
ENSRNOG00000017210	Slc22a23	solute carrier family 22, member 23 [Source:RGD Symbol;Acc:620302]	0.261	-1.93624	5.59857e-09	3.5665e-08	yes	down	0.84	0.72	0.96	0.32	0.24	0.17	0.84	0.243333
ENSRNOG00000017226	Slc2a4	solute carrier family 2 member 4 [Source:RGD Symbol;Acc:2711]	2.185	1.12795	0.000115733	0.000417108	yes	up	0.91	1.05	1.37	2.92	2.93	2.24	1.11	2.69667
ENSRNOG00000017234	Olr155	olfactory receptor 155 [Source:RGD Symbol;Acc:1332954]	25.932	4.69665	0.00778993	0.0193282	yes	up	0	0	0	0.66	0.62	0.19	0	0.49
ENSRNOG00000017241	Dpcd	deleted in primary ciliary dyskinesia [Source:RGD Symbol;Acc:1307648]	2.111	1.07788	6.0643e-15	6.82303e-14	yes	up	20.3	26.44	21.13	47.8	52.79	57.7	22.6233	52.7633
ENSRNOG00000017243	Bnip3	BCL2 interacting protein 3 [Source:RGD Symbol;Acc:620800]	2.212	1.14503	3.58811e-57	3.31435e-55	yes	up	167.4	188	181.36	461.8	495.06	415.88	178.92	457.58
ENSRNOG00000017250	Gmpr	guanosine monophosphate reductase [Source:RGD Symbol;Acc:70980]	2.051	1.03626	3.15814e-08	1.84964e-07	yes	up	4.97	6.9	7	12.48	14.62	15.9	6.29	14.3333
ENSRNOG00000017260	Cdr2	cerebellar degeneration-related protein 2 [Source:RGD Symbol;Acc:1310578]	0.341	-1.55354	3.02114e-65	3.64583e-63	yes	down	43.97	42.45	49.49	17.05	16.53	17.84	45.3033	17.14
ENSRNOG00000017373	Rhobtb2	Rho-related BTB domain containing 2 [Source:RGD Symbol;Acc:1309924]	2.085	1.06011	3.99401e-11	3.17063e-10	yes	up	1.91	2.32	2.02	4.86	5.52	4.08	2.08333	4.82
ENSRNOG00000017409	Wnt6	Wnt family member 6 [Source:RGD Symbol;Acc:1304559]	2.845	1.5082	0.00117558	0.00348826	yes	up	0.62	0.4	0.31	1.27	1.36	1.57	0.443333	1.4
ENSRNOG00000017414	Irf7	interferon regulatory factor 7 [Source:RGD Symbol;Acc:1307828]	2.105	1.07351	1.63999e-13	1.62954e-12	yes	up	7.55	7.53	10.33	22.15	18.58	18.72	8.47	19.8167
ENSRNOG00000017428	Map1b	microtubule-associated protein 1B [Source:RGD Symbol;Acc:3043]	0.391	-1.35438	7.77206e-75	1.27803e-72	yes	down	27.15	25.49	21.61	10.59	10.84	10.82	24.75	10.75
ENSRNOG00000017434	Mgat3	mannosyl (beta-1,4-)-glycoprotein beta-1,4-N-acetylglucosaminyltransferase [Source:RGD Symbol;Acc:3084]	2.97	1.5706	1.76173e-52	1.35193e-50	yes	up	5.39	6.26	5.43	18	20.92	17.56	5.69333	18.8267
ENSRNOG00000017448	Exoc3l2	exocyst complex component 3-like 2 [Source:RGD Symbol;Acc:1592539]	2.327	1.2186	3.78473e-07	1.95158e-06	yes	up	1.15	1.2	1.59	3.36	3.27	3.57	1.31333	3.4
ENSRNOG00000017462	Spata5	spermatogenesis associated 5 [Source:RGD Symbol;Acc:1310478]	0.367	-1.44558	1.71318e-25	4.12818e-24	yes	down	12.15	10.4	10.09	4.38	4.05	4.85	10.88	4.42667
ENSRNOG00000017503	Ppargc1b	PPARG coactivator 1 beta [Source:RGD Symbol;Acc:727948]	2.573	1.36358	0.000860873	0.00263223	yes	up	0.5	0.38	0.3	0.78	1.23	1.29	0.393333	1.1
ENSRNOG00000017545	Mrs2	magnesium transporter MRS2 [Source:RGD Symbol;Acc:708529]	0.479	-1.06088	5.17864e-11	4.04875e-10	yes	down	11.71	12.04	11.98	7.5	5.15	6.31	11.91	6.32
ENSRNOG00000017552	Mrpl34	mitochondrial ribosomal protein L34 [Source:RGD Symbol;Acc:1359397]	2.159	1.11005	1.0057e-10	7.61605e-10	yes	up	12.36	14.81	11.29	29.99	37.03	39.01	12.82	35.3433
ENSRNOG00000017579	Mylip	myosin regulatory light chain interacting protein [Source:RGD Symbol;Acc:1305761]	3.342	1.7408	2.56836e-17	3.47494e-16	yes	up	1.12	1.79	1.75	5.81	5.36	6.14	1.55333	5.77
ENSRNOG00000017581	RGD1306227	similar to 4833420G17Rik protein [Source:RGD Symbol;Acc:1306227]	2.14	1.0978	4.06985e-06	1.83992e-05	yes	up	1.58	2.35	2.53	5.42	5.76	4.22	2.15333	5.13333
ENSRNOG00000017609	Cnga4	cyclic nucleotide gated channel alpha 4 [Source:RGD Symbol;Acc:619844]	15.959	3.99633	0.0153353	0.0353586	yes	up	0.03	0	0	0.28	0.24	0.06	0.01	0.193333
ENSRNOG00000017622	Npm3	nucleophosmin/nucleoplasmin, 3 [Source:RGD Symbol;Acc:1565542]	0.479	-1.06065	8.74458e-18	1.24032e-16	yes	down	77.83	81.27	83.1	46.41	43.02	42.44	80.7333	43.9567
ENSRNOG00000017671	Rasa3	RAS p21 protein activator 3 [Source:RGD Symbol;Acc:69365]	2.506	1.32535	9.44839e-29	2.78318e-27	yes	up	3.45	4	3.85	10.35	10.7	10.42	3.76667	10.49
ENSRNOG00000017693	Slc2a5	solute carrier family 2 member 5 [Source:RGD Symbol;Acc:68328]	6.524	2.70575	2.13059e-05	8.65189e-05	yes	up	0.07	0.14	0.27	1.2	1.54	0.67	0.16	1.13667
ENSRNOG00000017720	Mxd1	max dimerization protein 1 [Source:RGD Symbol;Acc:1564525]	2.212	1.14548	0.0144035	0.0334316	yes	up	1.31	2.53	0.79	3.64	4.03	3.67	1.54333	3.78
ENSRNOG00000017752	Mccc2	methylcrotonoyl-CoA carboxylase 2 [Source:RGD Symbol;Acc:1310279]	2.038	1.02688	2.52758e-05	0.000101537	yes	up	1.96	1.89	2.26	4.62	4.92	4.11	2.03667	4.55
ENSRNOG00000017766	Car12	carbonic anhydrase 12 [Source:RGD Symbol;Acc:1306612]	5.322	2.41206	8.26675e-84	1.90313e-81	yes	up	3.8	4.98	5.88	30	30.62	26.41	4.88667	29.01
ENSRNOG00000017767	Mrvi1	murine retrovirus integration site 1 homolog [Source:RGD Symbol;Acc:1309828]	0.252	-1.98968	0.0197501	0.0441039	yes	down	0.14	0.1	0.12	0.04	0.04	0.02	0.12	0.0333333
ENSRNOG00000017780	Akr7a2	aldo-keto reductase family 7, member A2 [Source:RGD Symbol;Acc:620311]	2.434	1.28319	4.65312e-25	1.08626e-23	yes	up	14.95	14.51	14.94	38.36	41.29	41.25	14.8	40.3
ENSRNOG00000017804	Sept1	septin 1 [Source:RGD Symbol;Acc:1307216]	3.244	1.69763	0.00508238	0.013222	yes	up	0.52	0.23	0.43	1.42	0.94	1.88	0.393333	1.41333
ENSRNOG00000017819	Cd14	CD14 molecule [Source:RGD Symbol;Acc:620588]	2.125	1.08765	0.000122978	0.000440567	yes	up	2.45	2.35	1.33	4.15	5.42	4.85	2.04333	4.80667
ENSRNOG00000017836	Rrp36	ribosomal RNA processing 36 [Source:RGD Symbol;Acc:2321693]	0.495	-1.01539	2.01726e-24	4.53929e-23	yes	down	81.95	84.96	93.92	35.21	51.44	50.51	86.9433	45.72
ENSRNOG00000017852	Nars	asparaginyl-tRNA synthetase [Source:RGD Symbol;Acc:1307238]	0.391	-1.35449	4.57104e-62	4.99278e-60	yes	down	329.61	323.57	314.82	152.48	115.3	152.23	322.667	140.003
ENSRNOG00000017857	Cul7	cullin 7 [Source:RGD Symbol;Acc:1587048]	2.846	1.50886	2.09705e-65	2.57215e-63	yes	up	7.86	7.5	8.88	23.21	26.28	27.28	8.08	25.59
ENSRNOG00000017895	Eno1	enolase 1 [Source:RGD Symbol;Acc:2553]	3.251	1.70086	1.17232e-188	3.50851e-185	yes	up	701.51	771.01	792.2	2684.49	2854.71	2630.72	754.907	2723.31
ENSRNOG00000017901	Acy3	aminoacylase 3 [Source:RGD Symbol;Acc:1305394]	2.057	1.04072	7.83605e-06	3.39094e-05	yes	up	3.58	3.09	2.83	6.08	7.95	7.48	3.16667	7.17
ENSRNOG00000017917	Cdhr2	cadherin-related family member 2 [Source:RGD Symbol;Acc:1560576]	3.346	1.74243	1.07829e-09	7.39483e-09	yes	up	0.6	0.58	0.4	1.83	1.92	2.14	0.526667	1.96333
ENSRNOG00000018020	Apbb1	amyloid beta precursor protein binding family B member 1 [Source:RGD Symbol;Acc:2122]	2.644	1.40299	9.49198e-33	3.31091e-31	yes	up	6.26	7.36	7.93	22.09	21.36	19.68	7.18333	21.0433
ENSRNOG00000018044	Phyh	phytanoyl-CoA 2-hydroxylase [Source:RGD Symbol;Acc:620317]	2.119	1.08362	2.40201e-11	1.94605e-10	yes	up	5.58	6.77	7.36	14.17	15.54	16.77	6.57	15.4933
ENSRNOG00000018092	Cd83	CD83 molecule [Source:RGD Symbol;Acc:1309677]	18.572	4.21505	0.00716569	0.017946	yes	up	0	0	0.03	0.32	0.27	0.18	0.01	0.256667
ENSRNOG00000018106	Neu3	neuraminidase 3 [Source:RGD Symbol;Acc:619881]	2.103	1.07224	0.000505674	0.00161721	yes	up	1.26	1.18	1.2	3.09	3.61	2.4	1.21333	3.03333
ENSRNOG00000018126	Abca1	ATP binding cassette subfamily A member 1 [Source:RGD Symbol;Acc:631344]	4.175	2.06195	3.06096e-80	5.94859e-78	yes	up	2.36	1.9	1.72	9.09	8.57	10.02	1.99333	9.22667
ENSRNOG00000018131	Slc16a4	solute carrier family 16, member 4 [Source:RGD Symbol;Acc:1359655]	0.487	-1.03869	2.15642e-13	2.11321e-12	yes	down	14.24	12.5	12.55	5.1	7.5	8.89	13.0967	7.16333
ENSRNOG00000018162	Nhej1	nonhomologous end-joining factor 1 [Source:RGD Symbol;Acc:1359338]	0.486	-1.03952	4.45329e-05	0.000172174	yes	down	10.12	8.76	9.73	4.7	3.61	5.91	9.53667	4.74
ENSRNOG00000018166	Prkab2	protein kinase AMP-activated non-catalytic subunit beta 2 [Source:RGD Symbol;Acc:620905]	2.341	1.22709	3.38562e-50	2.44746e-48	yes	up	8.45	7.49	8.04	20.7	20.45	21.15	7.99333	20.7667
ENSRNOG00000018170	Slc27a1	solute carrier family 27 member 1 [Source:RGD Symbol;Acc:620927]	2.132	1.09231	9.90461e-54	7.92581e-52	yes	up	18.3	18.52	19.47	46.57	43.48	46.54	18.7633	45.53
ENSRNOG00000018200	Gad2	glutamate decarboxylase 2 [Source:RGD Symbol;Acc:2653]	4.962	2.31101	0.000338604	0.00111876	yes	up	0.06	0.05	0.06	0.38	0.33	0.21	0.0566667	0.306667
ENSRNOG00000018225	Tp53inp2	tumor protein p53 inducible nuclear protein 2 [Source:RGD Symbol;Acc:735085]	0.337	-1.5706	3.21918e-82	6.69053e-80	yes	down	29.65	28	26.97	11.02	9.87	10.72	28.2067	10.5367
ENSRNOG00000018229	Slc45a1	solute carrier family 45, member 1 [Source:RGD Symbol;Acc:708502]	0.383	-1.38595	0.0163831	0.0374571	yes	down	0.5	0.77	0.66	0.17	0.22	0.42	0.643333	0.27
ENSRNOG00000018257	Hpx	hemopexin [Source:RGD Symbol;Acc:62040]	0.495	-1.01536	0.0187793	0.0421436	yes	down	1.73	1.73	1.61	0.65	1	1.14	1.69	0.93
ENSRNOG00000018279	Sfxn1	sideroflexin 1 [Source:RGD Symbol;Acc:1308482]	0.393	-1.34666	1.97896e-71	2.932e-69	yes	down	44.93	44.89	42.27	20.04	18.87	19.06	44.03	19.3233
ENSRNOG00000018294	Hspa5	heat shock protein family A member 5 [Source:RGD Symbol;Acc:2843]	0.173	-2.53226	4.93346e-26	1.22632e-24	yes	down	3003.08	3334.72	4010	635.97	517.05	836.23	3449.27	663.083
ENSRNOG00000018304	Lars	leucyl-tRNA synthetase [Source:RGD Symbol;Acc:1304962]	0.403	-1.31234	4.63267e-89	1.26042e-86	yes	down	154.06	151.45	143.56	69.12	59.76	71.87	149.69	66.9167
ENSRNOG00000018327	Fank1	fibronectin type III and ankyrin repeat domains 1 [Source:RGD Symbol;Acc:1304756]	3.278	1.71282	0.000361423	0.00118917	yes	up	0.23	0.61	0.7	1.92	1.42	1.69	0.513333	1.67667
ENSRNOG00000018336	Eps8l2	EPS8-like 2 [Source:RGD Symbol;Acc:1310912]	2.389	1.25651	0.000244042	0.000831854	yes	up	0.42	0.6	0.61	1.46	1.58	1.3	0.543333	1.44667
ENSRNOG00000018338	Vwa1	von Willebrand factor A domain containing 1 [Source:RGD Symbol;Acc:1311476]	3.772	1.91526	3.62923e-58	3.48127e-56	yes	up	6.91	7.35	9.07	35.11	34.33	28.42	7.77667	32.62
ENSRNOG00000018359	Smad7	SMAD family member 7 [Source:RGD Symbol;Acc:69314]	2.302	1.20297	1.86906e-28	5.36824e-27	yes	up	4.46	4.64	4.57	12.06	11.72	11.16	4.55667	11.6467
ENSRNOG00000018397	Dnph1	2'-deoxynucleoside 5'-phosphate N-hydrolase 1 [Source:RGD Symbol;Acc:620382]	2.534	1.34151	2.24759e-11	1.8259e-10	yes	up	11.11	9.72	15.41	31.2	37.46	33.34	12.08	34
ENSRNOG00000018404	Aars	alanyl-tRNA synthetase [Source:RGD Symbol;Acc:1304832]	0.419	-1.25559	6.01927e-19	9.44155e-18	yes	down	292.7	278.82	276.38	137.41	106.89	149.75	282.633	131.35
ENSRNOG00000018410	Nfu1	NFU1 iron-sulfur cluster scaffold [Source:RGD Symbol;Acc:1307823]	0.405	-1.30372	1.45547e-49	1.01774e-47	yes	down	88.2	96.19	86.97	40.39	40.68	40.59	90.4533	40.5533
ENSRNOG00000018414	Csf1r	colony stimulating factor 1 receptor [Source:RGD Symbol;Acc:2425]	24.866	4.63608	1.11123e-21	2.14561e-20	yes	up	0.06	0.14	0.06	2.83	2.32	2.21	0.0866667	2.45333
ENSRNOG00000018433	Hps6	HPS6, biogenesis of lysosomal organelles complex 2 subunit 3 [Source:RGD Symbol;Acc:631341]	2.037	1.02635	1.42025e-11	1.17869e-10	yes	up	3.79	3.87	3.82	8.32	8.2	9.44	3.82667	8.65333
ENSRNOG00000018454	Apoe	apolipoprotein E [Source:RGD Symbol;Acc:2138]	0.493	-1.02072	0.000538561	0.00171286	yes	down	4.92	6.35	6.36	3.22	2.62	3.83	5.87667	3.22333
ENSRNOG00000018461	Pdgfrb	platelet derived growth factor receptor beta [Source:RGD Symbol;Acc:3285]	2.717	1.44205	1.43294e-17	1.98175e-16	yes	up	1.82	1.27	2.14	5.47	4.99	5.35	1.74333	5.27
ENSRNOG00000018471	LOC100362339	ribosomal protein S19-like [Source:RGD Symbol;Acc:2318347]	7.972	2.99489	0.00336098	0.00907502	yes	up	1.54	0	0	3.18	5.11	5.54	0.513333	4.61
ENSRNOG00000018485	Gpr155	G protein-coupled receptor 155 [Source:RGD Symbol;Acc:1309162]	0.495	-1.01476	3.48617e-07	1.80696e-06	yes	down	2.33	2.63	2.32	1.57	1.27	1.17	2.42667	1.33667
ENSRNOG00000018487	Slc3a2	solute carrier family 3 member 2 [Source:RGD Symbol;Acc:3073]	0.364	-1.4564	3.41761e-58	3.32085e-56	yes	down	170.28	171.48	159.88	71.92	54.49	76.26	167.213	67.5567
ENSRNOG00000018494	Ppp1r3c	protein phosphatase 1, regulatory subunit 3C [Source:RGD Symbol;Acc:1309132]	2.318	1.21283	1.3413e-17	1.86536e-16	yes	up	4.57	4.38	5.42	12.83	13.14	11.07	4.79	12.3467
ENSRNOG00000018536	Pck2	phosphoenolpyruvate carboxykinase 2 (mitochondrial) [Source:MGI Symbol;Acc:MGI:1860456]	0.338	-1.56606	3.3643e-26	8.44688e-25	yes	down	20.42	18.54	22.15	9.64	6.38	7.74	20.37	7.92
ENSRNOG00000018603	Carns1	carnosine synthase 1 [Source:RGD Symbol;Acc:1308234]	2.916	1.54412	2.47824e-10	1.80811e-09	yes	up	0.6	1.01	1.22	2.97	3.4	2.83	0.943333	3.06667
ENSRNOG00000018616	Cdc42ep5	CDC42 effector protein 5 [Source:RGD Symbol;Acc:1308382]	3.033	1.6008	1.24022e-05	5.1927e-05	yes	up	2.59	1.14	2.79	9.53	9.34	5.35	2.17333	8.07333
ENSRNOG00000018627	Plekhb1	pleckstrin homology domain containing B1 [Source:RGD Symbol;Acc:621614]	3.028	1.59834	0.000214461	0.000738256	yes	up	0.93	0.38	0.63	2.78	2	1.68	0.646667	2.15333
ENSRNOG00000018630	LOC108351137	glyceraldehyde-3-phosphate dehydrogenase [Source:RGD Symbol;Acc:11369796]	2.14	1.09768	1.68479e-53	1.34102e-51	yes	up	2687.25	2991.48	3411.24	6987.1	7416.98	7126.94	3029.99	7177.01
ENSRNOG00000018631	Enkur	enkurin, TRPC channel interacting protein [Source:RGD Symbol;Acc:1309839]	2.543	1.34658	0.00795817	0.0197097	yes	up	0.74	0.42	0.54	1.66	1.89	1.23	0.566667	1.59333
ENSRNOG00000018709	Patz1	POZ (BTB) and AT hook containing zinc finger 1 [Source:RGD Symbol;Acc:1308337]	2.158	1.1099	0.00017892	0.000625261	yes	up	0.66	1.48	1.25	2.3	2.85	3.11	1.13	2.75333
ENSRNOG00000018735	Cd74	CD74 molecule [Source:RGD Symbol;Acc:2313]	2.363	1.24043	9.83297e-05	0.000359142	yes	up	1.65	1.94	3	5.92	6.38	6.22	2.19667	6.17333
ENSRNOG00000018749	Best4	bestrophin 4 [Source:RGD Symbol;Acc:1596200]	8.921	3.1572	2.37339e-07	1.25986e-06	yes	up	0.06	0.3	0.39	2.75	3.23	1.6	0.25	2.52667
ENSRNOG00000018770	Pmaip1	phorbol-12-myristate-13-acetate-induced protein 1 [Source:RGD Symbol;Acc:1359266]	0.448	-1.15792	2.89563e-52	2.19951e-50	yes	down	135.27	117.12	113.67	61.98	54.61	65.39	122.02	60.66
ENSRNOG00000018797	Myrip	myosin VIIA and Rab interacting protein [Source:RGD Symbol;Acc:727731]	3.5	1.80726	5.75516e-05	0.000218913	yes	up	0.33	0.07	0.21	0.69	0.89	0.79	0.203333	0.79
ENSRNOG00000018824	Slc7a5	solute carrier family 7 member 5 [Source:RGD Symbol;Acc:620639]	0.364	-1.45986	0.0012122	0.00358204	yes	down	101.75	102.12	95.04	54.58	18.57	47.35	99.6367	40.1667
ENSRNOG00000018845	Snapc4	small nuclear RNA activating complex, polypeptide 4 [Source:RGD Symbol;Acc:1309048]	3.254	1.70212	2.85159e-44	1.63491e-42	yes	up	3.14	2.47	2.72	9.92	10.1	9.99	2.77667	10.0033
ENSRNOG00000018915	Tagap	T-cell activation RhoGTPase activating protein [Source:RGD Symbol;Acc:1308618]	4.924	2.29995	1.83343e-06	8.65469e-06	yes	up	0.21	0.19	0.17	0.97	1.27	0.88	0.19	1.04
ENSRNOG00000018944	Pank1	pantothenate kinase 1 [Source:RGD Symbol;Acc:1304677]	2.579	1.36659	7.54721e-17	9.92411e-16	yes	up	2.06	1.1	1.58	5.62	4.89	4.4	1.58	4.97
ENSRNOG00000018950	Fa2h	fatty acid 2-hydroxylase [Source:RGD Symbol;Acc:1310347]	0.349	-1.51992	0.00163603	0.00472251	yes	down	0.97	0.79	0.9	0.32	0.41	0.3	0.886667	0.343333
ENSRNOG00000018952	Sema3g	semaphorin 3G [Source:RGD Symbol;Acc:1306079]	4.513	2.17394	0.000979382	0.0029631	yes	up	0.07	0.06	0.12	0.35	0.48	0.43	0.0833333	0.42
ENSRNOG00000019009	Arrdc2	arrestin domain containing 2 [Source:RGD Symbol;Acc:1309659]	2.114	1.0803	1.23956e-05	5.19136e-05	yes	up	1.51	2.73	2.12	4.53	4.63	5.95	2.12	5.03667
ENSRNOG00000019012	D2hgdh	D-2-hydroxyglutarate dehydrogenase [Source:RGD Symbol;Acc:1307976]	2.483	1.31221	8.84389e-11	6.72118e-10	yes	up	1.9	2.15	1.82	5.29	5.28	4.55	1.95667	5.04
ENSRNOG00000019018	Plat	plasminogen activator, tissue type [Source:RGD Symbol;Acc:3342]	2.36	1.23865	2.16491e-15	2.53686e-14	yes	up	5.73	4.22	6.68	15.62	13.02	14.99	5.54333	14.5433
ENSRNOG00000019023	Tars	threonyl-tRNA synthetase [Source:RGD Symbol;Acc:1359527]	0.401	-1.31927	4.88453e-54	3.9941e-52	yes	down	106.46	106.46	105.16	53.11	39.18	49.17	106.027	47.1533
ENSRNOG00000019093	Nrg2	neuregulin 2 [Source:RGD Symbol;Acc:1303302]	3.046	1.60685	0.00123766	0.00365077	yes	up	0.21	0.33	0.29	0.84	0.74	0.75	0.276667	0.776667
ENSRNOG00000019128	St8sia4	ST8 alpha-N-acetyl-neuraminide alpha-2,8-sialyltransferase 4 [Source:RGD Symbol;Acc:621845]	2.758	1.46339	0.00607247	0.0154802	yes	up	0.7	0.6	0.32	2.45	0.97	1.47	0.54	1.63
ENSRNOG00000019147	Stom	stomatin [Source:RGD Symbol;Acc:1305109]	0.471	-1.08521	2.64744e-77	4.66074e-75	yes	down	152.22	153.32	146.64	82.53	74.61	79.3	150.727	78.8133
ENSRNOG00000019150	Polb	DNA polymerase beta [Source:RGD Symbol;Acc:3363]	0.427	-1.22832	4.38558e-15	5.00196e-14	yes	down	22.47	18.92	20.95	9.63	9.62	9.81	20.78	9.68667
ENSRNOG00000019161	Cpeb1	cytoplasmic polyadenylation element binding protein 1 [Source:RGD Symbol;Acc:1310421]	2.524	1.33597	7.39598e-07	3.68543e-06	yes	up	0.81	1.27	1.17	2.86	2.37	3.87	1.08333	3.03333
ENSRNOG00000019174	Chtf18	chromosome transmission fidelity factor 18 [Source:RGD Symbol;Acc:1310473]	2.102	1.07203	9.92634e-10	6.84191e-09	yes	up	2.52	3.1	3.8	7.96	7.77	6.42	3.14	7.38333
ENSRNOG00000019180	Acsl4	acyl-CoA synthetase long-chain family member 4 [Source:RGD Symbol;Acc:69401]	0.458	-1.12752	1.00889e-89	2.84851e-87	yes	down	151.2	146.22	133.81	75.74	70.9	73.65	143.743	73.43
ENSRNOG00000019181	Synpo	synaptopodin [Source:RGD Symbol;Acc:620668]	2.249	1.16904	5.35239e-56	4.71136e-54	yes	up	12.95	12.81	12.21	31.94	33.51	29.4	12.6567	31.6167
ENSRNOG00000019199	LOC100911692	EF-hand calcium-binding domain-containing protein 4A-like [Source:RGD Symbol;Acc:6491207]	61.351	5.93902	4.57562e-05	0.000176468	yes	up	0	0	0	0.84	0.33	0.67	0	0.613333
ENSRNOG00000019202	PVR	poliovirus receptor [Source:RGD Symbol;Acc:3813]	0.265	-1.91824	1.25714e-218	9.40591e-215	yes	down	357.9	322.66	302.1	96.52	95.63	96.15	327.553	96.1
ENSRNOG00000019206	Nupr1	nuclear protein 1, transcriptional regulator [Source:RGD Symbol;Acc:69363]	0.291	-1.78124	1.30162e-06	6.26485e-06	yes	down	108.4	92.94	78.73	39.89	16.76	32.59	93.3567	29.7467
ENSRNOG00000019245	Sgf29	SAGA complex associated factor 29 [Source:RGD Symbol;Acc:1310609]	0.361	-1.47186	8.19451e-30	2.53877e-28	yes	down	33.78	32.54	32.86	12.72	13.46	13.17	33.06	13.1167
ENSRNOG00000019249	Ap3b2	adaptor related protein complex 3 subunit beta 2 [Source:RGD Symbol;Acc:1308950]	3.054	1.61057	1.27853e-28	3.72942e-27	yes	up	2.27	2.52	2.36	7.77	8.52	7.99	2.38333	8.09333
ENSRNOG00000019254	Dyrk1b	dual specificity tyrosine phosphorylation regulated kinase 1B [Source:RGD Symbol;Acc:1307223]	2.613	1.38556	1.141e-09	7.79628e-09	yes	up	1.73	1.75	1.39	5.39	4.66	4.32	1.62333	4.79
ENSRNOG00000019266	Tmem223	transmembrane protein 223 [Source:RGD Symbol;Acc:1582829]	2.622	1.39065	7.37112e-11	5.67687e-10	yes	up	8.98	8.39	8.45	27.13	23.81	23.69	8.60667	24.8767
ENSRNOG00000019267	Dkk4	dickkopf WNT signaling pathway inhibitor 4 [Source:RGD Symbol;Acc:1563172]	0.437	-1.19577	4.85832e-05	0.000186793	yes	down	5.15	3.9	3.78	1.87	2.36	1.99	4.27667	2.07333
ENSRNOG00000019271	Ulk4	unc-51 like kinase 4 [Source:RGD Symbol;Acc:1565726]	5.954	2.57388	2.12605e-28	6.04833e-27	yes	up	0.47	0.77	0.68	4.29	4.38	4.01	0.64	4.22667
ENSRNOG00000019283	P2ry2	purinergic receptor P2Y2 [Source:RGD Symbol;Acc:62088]	0.491	-1.02548	9.39437e-20	1.54992e-18	yes	down	15.12	14.67	12.04	7.94	7.58	7.5	13.9433	7.67333
ENSRNOG00000019332	Gtpbp2	GTP binding protein 2 [Source:RGD Symbol;Acc:1306367]	0.416	-1.26689	2.55378e-13	2.48794e-12	yes	down	119.29	109.07	111.89	55.67	40.22	60.68	113.417	52.19
ENSRNOG00000019341	Tmem179b	transmembrane protein 179B [Source:RGD Symbol;Acc:1582850]	2.103	1.07264	0.000727831	0.00225726	yes	up	4.29	4.89	6.67	15.96	10.46	10.52	5.28333	12.3133
ENSRNOG00000019351	Chid1	chitinase domain containing 1 [Source:RGD Symbol;Acc:1308955]	0.442	-1.17893	0.0139213	0.0324887	yes	down	5.38	3.9	4.24	2.56	1.08	3.67	4.50667	2.43667
ENSRNOG00000019387	Ifi30	IFI30, lysosomal thiol reductase [Source:RGD Symbol;Acc:1310758]	2.044	1.03114	2.37362e-08	1.40724e-07	yes	up	6.85	6.17	6.16	12.75	15.36	15.33	6.39333	14.48
ENSRNOG00000019412	Rhbg	Rh family B glycoprotein [Source:RGD Symbol;Acc:727813]	13.06	3.7071	0.000795721	0.00245205	yes	up	0	0.05	0.16	1.5	0.71	0.79	0.07	1
ENSRNOG00000019418	Lrrc4b	leucine rich repeat containing 4B [Source:RGD Symbol;Acc:1307121]	0.182	-2.46154	2.54385e-16	3.18813e-15	yes	down	2.86	3.98	3.27	0.77	0.54	0.71	3.37	0.673333
ENSRNOG00000019422	Egr1	early growth response 1 [Source:RGD Symbol;Acc:2544]	2.151	1.10467	1.26868e-05	5.30664e-05	yes	up	92.89	82.82	78.64	238.26	134.02	234.45	84.7833	202.243
ENSRNOG00000019428	Higd1a	HIG1 hypoxia inducible domain family, member 1A [Source:RGD Symbol;Acc:620215]	2.675	1.41946	3.47989e-58	3.35955e-56	yes	up	49.77	61.28	61.72	172.15	183.17	157.54	57.59	170.953
ENSRNOG00000019433	Rab3a	RAB3A, member RAS oncogene family [Source:RGD Symbol;Acc:3528]	2.601	1.379	1.0522e-19	1.73023e-18	yes	up	8.77	8.68	12.2	29.85	28.36	27.56	9.88333	28.59
ENSRNOG00000019467	Fer1l4	fer-1-like family member 4 [Source:RGD Symbol;Acc:1308250]	4.038	2.01354	0.00570261	0.014622	yes	up	0.06	0.03	0.05	0.28	0.25	0.1	0.0466667	0.21
ENSRNOG00000019474	Rsph9	radial spoke head 9 homolog [Source:RGD Symbol;Acc:1310693]	3.115	1.63918	2.45022e-07	1.29742e-06	yes	up	2.75	2.16	2.17	8.25	7.32	8.84	2.36	8.13667
ENSRNOG00000019476	Agap1	ArfGAP with GTPase domain, ankyrin repeat and PH domain 1 [Source:RGD Symbol;Acc:1309244]	0.454	-1.1391	1.23186e-59	1.25399e-57	yes	down	24.43	22.55	19.15	11.18	10.67	11.88	22.0433	11.2433
ENSRNOG00000019484	Slc6a9	solute carrier family 6 member 9 [Source:RGD Symbol;Acc:621243]	0.429	-1.21996	3.62578e-19	5.77808e-18	yes	down	13.19	10.63	11.01	5.67	4.66	6.22	11.61	5.51667
ENSRNOG00000019490	Slc20a2	solute carrier family 20 member 2 [Source:RGD Symbol;Acc:3699]	0.491	-1.02618	1.53072e-26	3.94245e-25	yes	down	49.7	42.3	39.27	23.58	18.64	22.49	43.7567	21.57
ENSRNOG00000019525	Hspa9	heat shock protein family A member 9 [Source:RGD Symbol;Acc:1311806]	0.461	-1.11664	2.18412e-65	2.65716e-63	yes	down	588.68	547.23	534.89	274.81	260.79	319.91	556.933	285.17
ENSRNOG00000019542	MGC108823	similar to interferon-inducible GTPase [Source:RGD Symbol;Acc:1359421]	7.849	2.97243	2.74448e-05	0.000109603	yes	up	0.1	0.15	0.19	1.08	1.41	1.32	0.146667	1.27
ENSRNOG00000019544	Zbtb2	zinc finger and BTB domain containing 2 [Source:RGD Symbol;Acc:1306621]	2.063	1.04489	0.000156074	0.000550174	yes	up	1.2	0.83	1.02	2.54	1.89	2.52	1.01667	2.31667
ENSRNOG00000019566	LOC100911109	sperm-associated antigen 4 protein-like [Source:RGD Symbol;Acc:6495088]	2.531	1.3395	5.48783e-05	0.000209329	yes	up	2.07	1.7	1.55	4.46	5.6	4.78	1.77333	4.94667
ENSRNOG00000019612	Haghl	hydroxyacylglutathione hydrolase-like [Source:RGD Symbol;Acc:1308042]	2.182	1.12587	0.000424736	0.00137749	yes	up	2.22	1.96	1.65	4.29	5.28	4.48	1.94333	4.68333
ENSRNOG00000019623	AABR07002065.1	-	0.029	-5.09083	0.00207925	0.00587719	yes	down	0.8	1.02	1.9	0	0	0	1.24	0
ENSRNOG00000019627	Mybpc2	myosin binding protein C, fast-type [Source:RGD Symbol;Acc:1311596]	3.591	1.8442	0.0010943	0.00327503	yes	up	0.13	0.12	0.14	0.49	0.61	0.47	0.13	0.523333
ENSRNOG00000019643	Pcyox1l	prenylcysteine oxidase 1 like [Source:RGD Symbol;Acc:1563290]	2.9	1.53584	2.22601e-18	3.32241e-17	yes	up	3.1	4.09	4.12	11.3	11.89	13.25	3.77	12.1467
ENSRNOG00000019661	Gdf15	growth differentiation factor 15 [Source:RGD Symbol;Acc:2674]	0.327	-1.61204	1.5668e-09	1.05849e-08	yes	down	220.23	183.84	210.62	68.12	54.6	99.77	204.897	74.1633
ENSRNOG00000019675	Pycard	PYD and CARD domain containing [Source:RGD Symbol;Acc:628637]	6.276	2.64994	1.18417e-05	4.97471e-05	yes	up	0.1	0.31	1.43	5.16	4.68	3.23	0.613333	4.35667
ENSRNOG00000019681	Pold1	DNA polymerase delta 1, catalytic subunit [Source:RGD Symbol;Acc:621839]	2.263	1.17804	1.66286e-28	4.79443e-27	yes	up	5.36	5.52	6.39	14.42	17.01	17.49	5.75667	16.3067
ENSRNOG00000019704	Resp18	regulated endocrine-specific protein 18 [Source:RGD Symbol;Acc:3555]	0.21	-2.25252	0.00654688	0.0165514	yes	down	1.8	1.34	2.82	0.55	0.43	0.31	1.98667	0.43
ENSRNOG00000019773	Egln1	egl-9 family hypoxia-inducible factor 1 [Source:RGD Symbol;Acc:631375]	4.925	2.30024	7.67538e-156	1.04413e-152	yes	up	63.89	68.71	94.97	379.06	409.54	379.06	75.8567	389.22
ENSRNOG00000019810	Des	desmin [Source:RGD Symbol;Acc:620686]	2.773	1.47129	7.0277e-12	6.00586e-11	yes	up	2.37	2.61	2.31	5.68	7.86	8.95	2.43	7.49667
ENSRNOG00000019822	Gadd45b	growth arrest and DNA-damage-inducible, beta [Source:RGD Symbol;Acc:1309080]	2.314	1.21023	3.95895e-15	4.52573e-14	yes	up	7.45	8.03	7.81	20.25	19.7	21.23	7.76333	20.3933
ENSRNOG00000019851	Cox6a2	cytochrome c oxidase subunit 6A2 [Source:RGD Symbol;Acc:2385]	0.102	-3.29702	3.83965e-28	1.07195e-26	yes	down	59.21	60.17	56.96	8.42	2.71	8.25	58.78	6.46
ENSRNOG00000019857	Gng7	G protein subunit gamma 7 [Source:RGD Symbol;Acc:61860]	2.101	1.0708	0.0150755	0.0348101	yes	up	0.32	0.57	0.33	0.91	0.81	1.12	0.406667	0.946667
ENSRNOG00000019915	Xrcc1	X-ray repair cross complementing 1 [Source:RGD Symbol;Acc:619823]	2.209	1.14357	7.22383e-46	4.34126e-44	yes	up	22.25	22.04	21.77	53.9	56.24	52.07	22.02	54.07
ENSRNOG00000019958	Tmem151b	transmembrane protein 151B [Source:RGD Symbol;Acc:1562074]	20.426	4.35231	0.00544802	0.0140705	yes	up	0	0	0.04	0.14	0.41	0.57	0.0133333	0.373333
ENSRNOG00000019968	Trim8	tripartite motif-containing 8 [Source:RGD Symbol;Acc:1585223]	2.237	1.16163	1.90994e-33	6.98788e-32	yes	up	8.35	8.37	9.42	21.59	22.46	20.96	8.71333	21.67
ENSRNOG00000019983	Mlx	MLX, MAX dimerization protein [Source:RGD Symbol;Acc:1308590]	0.468	-1.0957	5.34785e-61	5.59617e-59	yes	down	139.01	148.12	142.46	72.21	79.77	70.72	143.197	74.2333
ENSRNOG00000019999	Lypd3	Ly6/Plaur domain containing 3 [Source:RGD Symbol;Acc:69053]	3.684	1.88124	0.000282991	0.000952684	yes	up	0.19	0.61	0.48	2.07	1.32	1.81	0.426667	1.73333
ENSRNOG00000020006	Wdr90	WD repeat domain 90 [Source:RGD Symbol;Acc:7520481]	2.534	1.34136	1.54124e-31	5.10245e-30	yes	up	3.44	2.76	3.32	8.43	9.64	8.71	3.17333	8.92667
ENSRNOG00000020010	Kctd13	potassium channel tetramerization domain containing 13 [Source:RGD Symbol;Acc:735189]	0.416	-1.26633	2.98777e-64	3.43915e-62	yes	down	162.24	154.78	159.81	64.07	75.2	80.77	158.943	73.3467
ENSRNOG00000020057	Tex101	testis expressed 101 [Source:RGD Symbol;Acc:621373]	4.34	2.11779	3.33295e-12	2.95289e-11	yes	up	2.53	2.07	1.4	9.18	11.18	8.55	2	9.63667
ENSRNOG00000020060	Atf5	activating transcription factor 5 [Source:RGD Symbol;Acc:628902]	0.421	-1.24777	9.41693e-48	6.04785e-46	yes	down	135.72	154.62	138.17	69.44	59.49	71.61	142.837	66.8467
ENSRNOG00000020097	Inha	inhibin subunit alpha [Source:RGD Symbol;Acc:2912]	3.833	1.93849	5.25265e-14	5.4774e-13	yes	up	1.94	1.66	2.13	7.72	8.94	7.73	1.91	8.13
ENSRNOG00000020110	B4gat1	beta-1,4-glucuronyltransferase 1 [Source:RGD Symbol;Acc:1309541]	65.078	6.02409	1.52411e-05	6.31066e-05	yes	up	0.87	0	0.11	20.74	26.56	23.7	0.326667	23.6667
ENSRNOG00000020119	Pcdha6	protocadherin alpha 6 [Source:RGD Symbol;Acc:735165]	2.571	1.36243	2.47279e-05	9.94167e-05	yes	up	0.29	0.38	0.36	1	1.05	0.87	0.343333	0.973333
ENSRNOG00000020129	Cdh3	cadherin 3 [Source:RGD Symbol;Acc:621089]	2.113	1.07905	1.64718e-38	7.65479e-37	yes	up	10.67	11.09	11.45	26.23	26.1	25.62	11.07	25.9833
ENSRNOG00000020136	Tgm1	transglutaminase 1 [Source:RGD Symbol;Acc:61838]	0.48	-1.05872	2.1842e-08	1.29906e-07	yes	down	4.51	6.53	5.26	3.42	2.88	2.38	5.43333	2.89333
ENSRNOG00000020151	Cdh1	cadherin 1 [Source:RGD Symbol;Acc:69279]	5.02	2.32774	0.00885733	0.0216854	yes	up	0.03	0.03	0.04	0.2	0.17	0.23	0.0333333	0.2
ENSRNOG00000020179	Nt5c2	5'-nucleotidase, cytosolic II [Source:RGD Symbol;Acc:2323387]	2.001	1.00086	2.08036e-28	5.94095e-27	yes	up	14.62	16.08	15.4	39.76	39.69	33.02	15.3667	37.49
ENSRNOG00000020197	Cd248	CD248 molecule [Source:RGD Symbol;Acc:1310404]	2.798	1.48426	1.98988e-19	3.20522e-18	yes	up	3.33	2.76	3.25	8.67	9.59	10.79	3.11333	9.68333
ENSRNOG00000020246	Myl9	myosin light chain 9 [Source:RGD Symbol;Acc:1311235]	3.699	1.88722	0.000115681	0.000417021	yes	up	0.72	0.96	0.67	2.77	4.44	2.45	0.783333	3.22
ENSRNOG00000020247	Cnih2	cornichon family AMPA receptor auxiliary protein 2 [Source:RGD Symbol;Acc:1304930]	2.096	1.06735	4.82862e-17	6.43414e-16	yes	up	16.21	14.85	16.42	37.8	38.96	31.73	15.8267	36.1633
ENSRNOG00000020255	Sars	seryl-tRNA synthetase [Source:RGD Symbol;Acc:628813]	0.388	-1.36731	5.78619e-109	2.40513e-106	yes	down	486.65	467.49	478.82	208.29	185.9	221.88	477.653	205.357
ENSRNOG00000020263	Atp1a3	ATPase Na+/K+ transporting subunit alpha 3 [Source:RGD Symbol;Acc:2169]	45.232	5.49928	0.000334559	0.0011076	yes	up	0	0	0	0.12	0.26	0.16	0	0.18
ENSRNOG00000020275	Ccr10	C-C motif chemokine receptor 10 [Source:RGD Symbol;Acc:1310716]	6.446	2.68836	0.0185419	0.0417046	yes	up	0	0.09	0.08	0.53	0.49	0.23	0.0566667	0.416667
ENSRNOG00000020280	Armc6	armadillo repeat containing 6 [Source:MGI Symbol;Acc:MGI:1924063]	0.406	-1.29898	3.08385e-18	4.51534e-17	yes	down	13.78	12.37	12.73	6.23	5.91	5.44	12.96	5.86
ENSRNOG00000020325	Calhm2	calcium homeostasis modulator family member 2 [Source:RGD Symbol;Acc:1308276]	3.297	1.72096	2.1605e-07	1.15216e-06	yes	up	0.97	0.8	0.9	3.29	3.53	2.97	0.89	3.26333
ENSRNOG00000020383	Dapk3	death-associated protein kinase 3 [Source:RGD Symbol;Acc:621766]	0.482	-1.05202	1.81375e-34	6.87112e-33	yes	down	73.95	69.34	78.34	38.17	41.44	37.23	73.8767	38.9467
ENSRNOG00000020385	Fads3	fatty acid desaturase 3 [Source:RGD Symbol;Acc:628876]	0.38	-1.39446	2.82489e-77	4.91531e-75	yes	down	168.21	178.17	157.79	73.86	63.87	74.62	168.057	70.7833
ENSRNOG00000020465	Ripk3	receptor-interacting serine-threonine kinase 3 [Source:RGD Symbol;Acc:628899]	0.488	-1.0347	2.29734e-57	2.14859e-55	yes	down	72.77	75.01	77.78	41.98	40.62	40.83	75.1867	41.1433
ENSRNOG00000020503	Cbln3	cerebellin 3 precursor [Source:RGD Symbol;Acc:1563731]	8.385	3.06789	0.00635867	0.0161273	yes	up	0.16	0	0	0.31	0.78	0.36	0.0533333	0.483333
ENSRNOG00000020505	Map4k1	mitogen activated protein kinase kinase kinase kinase 1 [Source:RGD Symbol;Acc:1305463]	2.569	1.36121	6.7138e-20	1.12503e-18	yes	up	4.58	5.47	5.94	15.54	17.48	13.49	5.33	15.5033
ENSRNOG00000020506	Khnyn	KH and NYN domain containing [Source:RGD Symbol;Acc:1565688]	2.086	1.06079	1.35164e-27	3.65696e-26	yes	up	8.39	8.31	7.03	16.93	19.57	18.56	7.91	18.3533
ENSRNOG00000020518	Fam189b	family with sequence similarity 189, member B [Source:RGD Symbol;Acc:1306107]	2.785	1.47766	8.34665e-35	3.24414e-33	yes	up	5.08	4.7	4.92	13.97	16.05	15.6	4.9	15.2067
ENSRNOG00000020525	Col5a3	collagen type V alpha 3 chain [Source:RGD Symbol;Acc:70922]	2.067	1.04767	1.96831e-08	1.17862e-07	yes	up	2	1.72	1.65	3.33	4.79	4.16	1.79	4.09333
ENSRNOG00000020557	Ryr1	ryanodine receptor 1 [Source:RGD Symbol;Acc:1586637]	4.224	2.07848	2.27369e-06	1.06124e-05	yes	up	0.05	0.06	0.05	0.25	0.18	0.31	0.0533333	0.246667
ENSRNOG00000020562	Slc22a18	solute carrier family 22, member 18 [Source:RGD Symbol;Acc:1303323]	4.2	2.07054	2.05499e-25	4.92804e-24	yes	up	2.02	2.81	2.9	10.83	12.94	12.53	2.57667	12.1
ENSRNOG00000020579	Col7a1	collagen type VII alpha 1 chain [Source:RGD Symbol;Acc:1311417]	4.096	2.03421	1.9879e-07	1.06697e-06	yes	up	0.47	0.09	0.38	1.62	2.95	3.29	0.313333	2.62
ENSRNOG00000020603	Angptl6	angiopoietin-like 6 [Source:RGD Symbol;Acc:1311141]	6.428	2.68439	0.0188999	0.0423824	yes	up	0	0.15	0.05	0.3	0.55	0.57	0.0666667	0.473333
ENSRNOG00000020607	Bckdha	branched chain ketoacid dehydrogenase E1, alpha polypeptide [Source:RGD Symbol;Acc:2196]	2.034	1.02412	6.13099e-16	7.46494e-15	yes	up	8.78	10.34	11.25	21.68	22.87	24.08	10.1233	22.8767
ENSRNOG00000020621	Dcst1	DC-STAMP domain containing 1 [Source:RGD Symbol;Acc:1307756]	9.791	3.29153	0.00448033	0.0117834	yes	up	0.03	0.03	1.27	0.25	4.91	1.77	0.443333	2.31
ENSRNOG00000020630	Il9r	interleukin 9 receptor [Source:RGD Symbol;Acc:2907]	0.289	-1.79234	4.14072e-08	2.3905e-07	yes	down	1.25	1.4	1.34	0.49	0.25	0.34	1.33	0.36
ENSRNOG00000020634	Pih1d1	PIH1 domain containing 1 [Source:RGD Symbol;Acc:1309809]	2.206	1.14125	1.89739e-13	1.87286e-12	yes	up	9.01	7.98	10.3	22.62	24.28	19.68	9.09667	22.1933
ENSRNOG00000020635	Exosc5	exosome component 5 [Source:RGD Symbol;Acc:1307861]	2.317	1.21244	3.10329e-12	2.76765e-11	yes	up	8.84	9.98	7.91	21.82	22.78	23.85	8.91	22.8167
ENSRNOG00000020651	Cars	cysteinyl-tRNA synthetase [Source:RGD Symbol;Acc:1310747]	0.477	-1.06809	4.63392e-10	3.302e-09	yes	down	143.87	143.77	139.34	87.3	58.09	79.86	142.327	75.0833
ENSRNOG00000020658	Aarsd1	alanyl-tRNA synthetase domain containing 1 [Source:RGD Symbol;Acc:1561650]	0.483	-1.04858	3.47464e-36	1.44831e-34	yes	down	27.42	25.46	26.55	13.56	15.14	13.99	26.4767	14.23
ENSRNOG00000020699	Cd37	CD37 molecule [Source:RGD Symbol;Acc:62035]	23.769	4.57101	0.00223141	0.00626705	yes	up	0.06	0	0	0.76	0.49	0.52	0.02	0.59
ENSRNOG00000020700	Rnaseh2c	ribonuclease H2, subunit C [Source:RGD Symbol;Acc:2319141]	4.454	2.15516	8.93663e-20	1.47929e-18	yes	up	7.15	6.92	6.07	28.89	37.59	30.49	6.71333	32.3233
ENSRNOG00000020701	Brca1	BRCA1, DNA repair associated [Source:RGD Symbol;Acc:2218]	2.013	1.00964	3.58019e-17	4.80054e-16	yes	up	2.85	2.7	2.77	6.38	6.73	5.65	2.77333	6.25333
ENSRNOG00000020704	Tkfc	triokinase and FMN cyclase [Source:RGD Symbol;Acc:1311026]	2.317	1.21236	7.52968e-17	9.90977e-16	yes	up	5.5	4.61	5.19	13.11	11.85	13.91	5.1	12.9567
ENSRNOG00000020778	Chrnb2	cholinergic receptor nicotinic beta 2 subunit [Source:RGD Symbol;Acc:2350]	0.223	-2.16266	1.5497e-07	8.42038e-07	yes	down	2.07	2.07	1.4	0.34	0.56	0.49	1.84667	0.463333
ENSRNOG00000020783	Ntf4	neurotrophin 4 [Source:RGD Symbol;Acc:3212]	3.635	1.86179	0.0227478	0.0499776	yes	up	0.69	0.13	0.06	0.74	2.05	0.7	0.293333	1.16333
ENSRNOG00000020784	Kcnk7	potassium two pore domain channel subfamily K member 7 [Source:RGD Symbol;Acc:1565025]	4.952	2.30794	4.17467e-05	0.000161881	yes	up	0.41	0.26	0.24	1.82	1.56	1.57	0.303333	1.65
ENSRNOG00000020812	Gys1	glycogen synthase 1 [Source:RGD Symbol;Acc:1589798]	3.698	1.88692	9.84995e-123	5.66902e-120	yes	up	24.34	24.78	24.72	99.44	112.99	89.13	24.6133	100.52
ENSRNOG00000020871	Ltbp4	latent transforming growth factor beta binding protein 4 [Source:RGD Symbol;Acc:1307033]	0.44	-1.18335	2.33634e-68	3.17966e-66	yes	down	45.38	39.87	40.37	20.35	19.98	21.06	41.8733	20.4633
ENSRNOG00000020891	Kif9	kinesin family member 9 [Source:RGD Symbol;Acc:1565187]	9.208	3.20289	1.06617e-06	5.19004e-06	yes	up	0.17	0.06	0.05	0.9	0.96	0.98	0.0933333	0.946667
ENSRNOG00000020952	Cgn	cingulin [Source:RGD Symbol;Acc:1311992]	2.364	1.24094	9.45993e-18	1.33798e-16	yes	up	2.06	2.65	2.32	6	6.83	5.65	2.34333	6.16
ENSRNOG00000020995	Fut1	fucosyltransferase 1 [Source:RGD Symbol;Acc:2638]	2.128	1.08976	0.00468628	0.0122812	yes	up	0.67	0.64	0.37	1.34	1.18	1.42	0.56	1.31333
ENSRNOG00000021014	Sec1	secretory blood group 1 [Source:RGD Symbol;Acc:1562499]	6.148	2.62023	0.000571018	0.00180459	yes	up	0.28	0.07	0.26	1.16	1.43	1.55	0.203333	1.38
ENSRNOG00000021017	Car11	carbonic anhydrase 11 [Source:RGD Symbol;Acc:735155]	2.057	1.04088	2.30166e-05	9.30364e-05	yes	up	4.47	2.78	3.89	8.01	9.37	8.67	3.71333	8.68333
ENSRNOG00000021046	Sult2b1	sulfotransferase family 2B member 1 [Source:RGD Symbol;Acc:1308882]	5.346	2.4184	1.40073e-05	5.83371e-05	yes	up	0.29	0.33	0.6	2.82	2.56	2.99	0.406667	2.79
ENSRNOG00000021047	Lrrfip2	LRR binding FLII interacting protein 2 [Source:RGD Symbol;Acc:1306234]	0.429	-1.22015	2.24651e-72	3.36168e-70	yes	down	45.32	42.47	44.28	22.32	20.33	22.43	44.0233	21.6933
ENSRNOG00000021048	AC095693.1	-	2.011	1.00826	6.27426e-09	3.97157e-08	yes	up	2.24	1.67	2.36	5.23	4.92	4.78	2.09	4.97667
ENSRNOG00000021056	Kcnj14	potassium voltage-gated channel subfamily J member 14 [Source:RGD Symbol;Acc:628872]	0.357	-1.48647	0.00441741	0.0116377	yes	down	1.22	1.06	0.55	0.24	0.19	0.68	0.943333	0.37
ENSRNOG00000021098	Rasgrp2	RAS guanyl releasing protein 2 [Source:RGD Symbol;Acc:1311630]	2.505	1.32465	0.00780831	0.0193674	yes	up	0.47	0.33	0.31	1.26	0.88	0.96	0.37	1.03333
ENSRNOG00000021100	Tnfaip8l2	TNF alpha induced protein 8 like 2 [Source:RGD Symbol;Acc:1310519]	6.668	2.7372	0.0156156	0.0359274	yes	up	0	0.12	0.11	0.35	0.52	0.85	0.0766667	0.573333
ENSRNOG00000021101	Sema6c	semaphorin 6C [Source:RGD Symbol;Acc:3659]	2.348	1.23115	3.97558e-06	1.80056e-05	yes	up	1.01	0.76	0.92	2.47	2.41	2.17	0.896667	2.35
ENSRNOG00000021119	Pdcd2l	programmed cell death 2-like [Source:RGD Symbol;Acc:1589941]	0.459	-1.12304	8.69152e-18	1.23397e-16	yes	down	23.9	23.62	22.87	11.8	11.96	12.05	23.4633	11.9367
ENSRNOG00000021144	Cebpg	CCAAT/enhancer binding protein gamma [Source:RGD Symbol;Acc:2330]	0.499	-1.00282	8.9298e-10	6.17779e-09	yes	down	73.56	67.11	61.52	38.93	30.17	43.41	67.3967	37.5033
ENSRNOG00000021174	Macrod1	MACRO domain containing 1 [Source:RGD Symbol;Acc:628701]	2.153	1.10604	0.000975966	0.00295455	yes	up	1.55	2.95	3.24	5.69	6.35	6.05	2.58	6.03
ENSRNOG00000021183	Rcor2l1	REST corepressor 2-like 1 [Source:RGD Symbol;Acc:1565031]	2.189	1.12999	2.50252e-06	1.16261e-05	yes	up	3.13	2.55	1.47	4.72	6.77	5.87	2.38333	5.78667
ENSRNOG00000021201	Txnip	thioredoxin interacting protein [Source:RGD Symbol;Acc:620886]	0.499	-1.00384	7.23713e-07	3.60988e-06	yes	down	621.13	607.33	605.61	358.3	247.4	409.77	611.357	338.49
ENSRNOG00000021206	Pla2g16	phospholipase A2, group XVI [Source:RGD Symbol;Acc:2829]	2.104	1.07305	0.00197055	0.00560489	yes	up	3.54	3.72	4.83	11.19	7.76	6.47	4.03	8.47333
ENSRNOG00000021240	Atrn	attractin [Source:RGD Symbol;Acc:69063]	0.421	-1.24776	3.14949e-110	1.42815e-107	yes	down	49.34	46.87	44.59	22.7	21.43	22.28	46.9333	22.1367
ENSRNOG00000021241	Gfra4	GDNF family receptor alpha 4 [Source:RGD Symbol;Acc:620503]	0.455	-1.13503	2.58311e-07	1.36345e-06	yes	down	16.93	15.14	17.02	7.69	8.68	11.4	16.3633	9.25667
ENSRNOG00000021303	Drc3	dynein regulatory complex subunit 3 [Source:RGD Symbol;Acc:1309150]	2.231	1.15742	0.010447	0.0250633	yes	up	0.47	0.6	0.84	1.6	1.25	1.87	0.636667	1.57333
ENSRNOG00000021314	Fdft1	farnesyl diphosphate farnesyl transferase 1 [Source:RGD Symbol;Acc:61834]	0.494	-1.01776	9.61176e-35	3.70697e-33	yes	down	28.06	26.57	28.77	15.4	15.32	15.02	27.8	15.2467
ENSRNOG00000021355	Car6	carbonic anhydrase 6 [Source:RGD Symbol;Acc:70516]	2.264	1.17882	2.09301e-05	8.51778e-05	yes	up	2.1	3.42	2.07	6.51	6.2	6.29	2.53	6.33333
ENSRNOG00000021447	Prr7	proline rich 7 (synaptic) [Source:RGD Symbol;Acc:1561898]	2.142	1.09909	2.13777e-05	8.67631e-05	yes	up	5.07	6.19	6.39	12	18.99	10.83	5.88333	13.94
ENSRNOG00000021578	Wfikkn1	WAP, follistatin/kazal, immunoglobulin, kunitz and netrin domain containing 1 [Source:RGD Symbol;Acc:1565835]	0.463	-1.11159	0.000451161	0.00145719	yes	down	3.71	2.66	4.83	1.69	1.65	2.42	3.73333	1.92
ENSRNOG00000021659	Acp4	acid phosphatase 4 [Source:RGD Symbol;Acc:1308270]	0.25	-2.0018	1.57033e-07	8.52935e-07	yes	down	2.82	3.47	2.55	0.69	0.47	1.28	2.94667	0.813333
ENSRNOG00000021678	Alkbh3	alkB homolog 3, alpha-ketoglutarate-dependent dioxygenase [Source:RGD Symbol;Acc:1359731]	0.491	-1.02568	5.21142e-34	1.94959e-32	yes	down	79.94	78.47	81.75	41.19	43.33	46.24	80.0533	43.5867
ENSRNOG00000021693	Fam149a	family with sequence similarity 149, member A [Source:RGD Symbol;Acc:1586153]	2.873	1.52268	0.00662356	0.0167144	yes	up	0.15	0.12	0.05	0.37	0.34	0.31	0.106667	0.34
ENSRNOG00000021726	Tlr3	toll-like receptor 3 [Source:RGD Symbol;Acc:735171]	3.09	1.62741	5.39613e-07	2.72704e-06	yes	up	0.35	1.12	0.54	2.1	2.54	2.06	0.67	2.23333
ENSRNOG00000021750	Id1	inhibitor of DNA binding 1, HLH protein [Source:RGD Symbol;Acc:2858]	2.466	1.30196	8.78004e-42	4.67561e-40	yes	up	37.98	39	41.06	108.74	112.24	101.22	39.3467	107.4
ENSRNOG00000021771	Trim29	tripartite motif-containing 29 [Source:RGD Symbol;Acc:1307858]	5.631	2.49338	0.000137352	0.000488205	yes	up	0.08	0.08	0.17	0.66	0.53	0.83	0.11	0.673333
ENSRNOG00000021773	Bop1	BOP1 ribosomal biogenesis factor [Source:RGD Symbol;Acc:1310589]	0.39	-1.35712	2.50915e-57	2.3321e-55	yes	down	42.91	41.31	38.41	16.8	18.99	17.35	40.8767	17.7133
ENSRNOG00000021802	Isg15	ISG15 ubiquitin-like modifier [Source:RGD Symbol;Acc:1310312]	2.4	1.26296	1.33757e-19	2.17559e-18	yes	up	10.07	10.37	11.89	27.11	30.97	28.1	10.7767	28.7267
ENSRNOG00000021856	Lat2	linker for activation of T cells family, member 2 [Source:RGD Symbol;Acc:631397]	3.847	1.94389	1.49833e-09	1.01407e-08	yes	up	0.46	0.99	0.72	3.62	4.31	3.51	0.723333	3.81333
ENSRNOG00000022066	Fam117b	family with sequence similarity 117, member B [Source:RGD Symbol;Acc:1307676]	2.074	1.05257	2.61058e-29	7.82861e-28	yes	up	6.64	6.9	6.78	15.65	16.65	14.54	6.77333	15.6133
ENSRNOG00000022160	Rtp2	receptor (chemosensory) transporter protein 2 [Source:RGD Symbol;Acc:1565722]	2.851	1.51161	1.00477e-59	1.02982e-57	yes	up	26.99	24.46	25.82	81.89	85.1	73.02	25.7567	80.0033
ENSRNOG00000022218	Ifi44	interferon-induced protein 44 [Source:RGD Symbol;Acc:1310523]	2.201	1.13798	7.49894e-22	1.45987e-20	yes	up	9.39	10.22	8.84	25.2	24.32	24.22	9.48333	24.58
ENSRNOG00000022234	mrpl24	mitochondrial ribosomal protein L24 [Source:RGD Symbol;Acc:1359289]	0.406	-1.30133	4.34067e-24	9.62277e-23	yes	down	20.2	19.41	16.83	7.74	9.18	8.79	18.8133	8.57
ENSRNOG00000022256	Cxcl10	C-X-C motif chemokine ligand 10 [Source:RGD Symbol;Acc:620209]	3.755	1.90871	6.92831e-41	3.49075e-39	yes	up	9.07	11.92	12.13	49.4	42.91	45.59	11.04	45.9667
ENSRNOG00000022320	Primpol	primase and DNA directed polymerase [Source:RGD Symbol;Acc:1562119]	2.378	1.25002	5.20998e-05	0.000199341	yes	up	0.97	1.24	1.3	3.21	2.7	3.36	1.17	3.09
ENSRNOG00000022323	Tcea1	transcription elongation factor A1 [Source:RGD Symbol;Acc:1309880]	0.45	-1.15174	1.87674e-96	6.53107e-94	yes	down	152.86	154.93	147.77	73.77	78.31	77.94	151.853	76.6733
ENSRNOG00000022523	Fkbp5	FKBP prolyl isomerase 5 [Source:RGD Symbol;Acc:1309155]	0.419	-1.25601	2.06208e-68	2.88383e-66	yes	down	44.96	40.84	40.92	19.58	19.68	19.24	42.24	19.5
ENSRNOG00000022882	AABR07015294.1	40S ribosomal protein SA-like [Source:NCBI gene;Acc:100912502]	7.296	2.86716	0.000798453	0.00245895	yes	up	1.07	0.76	0	3.52	5.83	7.72	0.61	5.69
ENSRNOG00000022975	Nfam1	NFAT activating protein with ITAM motif 1 [Source:RGD Symbol;Acc:1308316]	0.35	-1.51325	0.00742448	0.0185043	yes	down	0.54	0.33	0.62	0.12	0.27	0.19	0.496667	0.193333
ENSRNOG00000023013	March3	membrane associated ring-CH-type finger 3 [Source:RGD Symbol;Acc:1359308]	0.437	-1.19574	1.25842e-16	1.62057e-15	yes	down	20.87	16.91	20.19	9.49	7.92	10.65	19.3233	9.35333
ENSRNOG00000023089	AABR07067520.1	-	5.61	2.4881	0.00341675	0.00921064	yes	up	0.05	0	0.03	0.16	0.2	0.17	0.0266667	0.176667
ENSRNOG00000023093	Mis18bp1	MIS18 binding protein 1 [Source:RGD Symbol;Acc:1594757]	2.019	1.01387	1.23278e-06	5.9565e-06	yes	up	1.21	1.69	1.51	3.39	3.35	3.17	1.47	3.30333
ENSRNOG00000023150	Gpi	glucose-6-phosphate isomerase [Source:RGD Symbol;Acc:2727]	4.638	2.21343	8.34026e-31	2.67819e-29	yes	up	135.43	161.69	201.2	763.14	925.62	881.24	166.107	856.667
ENSRNOG00000023214	Il20rb	interleukin 20 receptor subunit beta [Source:RGD Symbol;Acc:1566151]	2.736	1.45202	3.81049e-21	7.01355e-20	yes	up	4.62	4.58	5.24	12.81	17	14.06	4.81333	14.6233
ENSRNOG00000023303	Dpep2	dipeptidase 2 [Source:RGD Symbol;Acc:1305746]	36.03	5.17113	0.0013905	0.00406553	yes	up	0	0	0	0.53	0.32	0.2	0	0.35
ENSRNOG00000023312	Lonrf2	LON peptidase N-terminal domain and ring finger 2 [Source:RGD Symbol;Acc:1562137]	3.12	1.64152	0.000931038	0.00282769	yes	up	0.06	0.13	0.15	0.44	0.51	0.26	0.113333	0.403333
ENSRNOG00000023334	Parp14	poly (ADP-ribose) polymerase family, member 14 [Source:RGD Symbol;Acc:1310490]	2.601	1.37921	1.02761e-38	4.83556e-37	yes	up	4.84	4.72	3.79	13.75	13.31	11.46	4.45	12.84
ENSRNOG00000023376	Riok3	RIO kinase 3 [Source:RGD Symbol;Acc:1310833]	0.335	-1.57976	1.5612e-117	7.78726e-115	yes	down	214.5	204.82	200.38	80.72	67.14	82.28	206.567	76.7133
ENSRNOG00000023400	Dtx3l	deltex E3 ubiquitin ligase 3L [Source:RGD Symbol;Acc:1565144]	2.182	1.12572	2.89779e-21	5.37998e-20	yes	up	4.11	4.21	4.6	11.9	12.13	11.94	4.30667	11.99
ENSRNOG00000023449	Atg9b	autophagy related 9B [Source:RGD Symbol;Acc:1560887]	4.884	2.28801	1.9367e-66	2.56467e-64	yes	up	2.36	2.53	2.6	14.41	13.6	12.38	2.49667	13.4633
ENSRNOG00000023465	Depp1	DEPP1, autophagy regulator [Source:RGD Symbol;Acc:1565700]	5.796	2.53518	5.42611e-10	3.83726e-09	yes	up	0.41	0.51	0.7	3.86	3.53	3.02	0.54	3.47
ENSRNOG00000023605	Ncbp1	nuclear cap binding protein subunit 1 [Source:RGD Symbol;Acc:1308973]	0.489	-1.03329	7.77535e-42	4.15537e-40	yes	down	43.55	42.98	46.16	23.46	25.1	23.34	44.23	23.9667
ENSRNOG00000023628	Tmem106a	transmembrane protein 106A [Source:RGD Symbol;Acc:1309043]	3.28	1.71349	5.17515e-43	2.86818e-41	yes	up	5.95	5.9	5.97	22.36	22.55	19.56	5.94	21.49
ENSRNOG00000023799	Pak1ip1	PAK1 interacting protein 1 [Source:RGD Symbol;Acc:1565353]	0.406	-1.29895	6.35239e-28	1.73779e-26	yes	down	30.33	31.47	28.42	12.98	12.56	15.09	30.0733	13.5433
ENSRNOG00000023812	Raver2	ribonucleoprotein, PTB-binding 2 [Source:RGD Symbol;Acc:1307610]	2.884	1.5283	0.000307007	0.00102592	yes	up	0.51	0.48	0.48	2.16	1.53	0.98	0.49	1.55667
ENSRNOG00000023920	Zfp791	zinc finger protein 791 [Source:MGI Symbol;Acc:MGI:3648473]	0.412	-1.28038	0.000426168	0.00138184	yes	down	2.12	1.86	2.5	1.1	1.19	0.7	2.16	0.996667
ENSRNOG00000023937	Slc49a3	solute carrier family 49 member 3 [Source:RGD Symbol;Acc:1304688]	2.329	1.21954	0.016331	0.0373665	yes	up	0.48	0.37	0.15	0.94	0.66	0.95	0.333333	0.85
ENSRNOG00000023991	Rab20	RAB20, member RAS oncogene family [Source:RGD Symbol;Acc:1593487]	2.8	1.48522	3.48714e-09	2.26975e-08	yes	up	1.97	2.52	2.35	6.65	6.85	7.75	2.28	7.08333
ENSRNOG00000024073	Syce1	synaptonemal complex central element protein 1 [Source:RGD Symbol;Acc:1559853]	0.252	-1.98943	0.00566988	0.0145618	yes	down	1.07	1.29	0.58	0.11	0.43	0.29	0.98	0.276667
ENSRNOG00000024114	Zdbf2	zinc finger, DBF-type containing 2 [Source:RGD Symbol;Acc:1560005]	4.028	2.01009	7.73604e-08	4.33566e-07	yes	up	0.09	0.12	0.09	0.57	0.37	0.39	0.1	0.443333
ENSRNOG00000024142	Arglu1	arginine and glutamate rich 1 [Source:RGD Symbol;Acc:1310061]	0.488	-1.03418	5.80546e-40	2.83899e-38	yes	down	29.26	29.18	28.61	16.96	17.82	16.98	29.0167	17.2533
ENSRNOG00000024145	Trim65	tripartite motif-containing 65 [Source:RGD Symbol;Acc:1559497]	3.633	1.86124	1.95611e-08	1.17225e-07	yes	up	0.86	0.55	0.36	2.77	2.27	2.06	0.59	2.36667
ENSRNOG00000024204	Ifne	interferon, epsilon [Source:RGD Symbol;Acc:1565065]	0.39	-1.35725	0.000622233	0.00195365	yes	down	2.75	2.79	3.04	3.16	2.33	1.24	2.86	2.24333
ENSRNOG00000024338	LOC690276	hypothetical protein LOC690276 [Source:RGD Symbol;Acc:1582838]	2.018	1.01317	0.000530565	0.00168959	yes	up	4.66	3.55	3.53	10.14	7.97	8.2	3.91333	8.77
ENSRNOG00000024346	Plet1	placenta expressed transcript 1 [Source:RGD Symbol;Acc:1359217]	5.738	2.5206	0.00781865	0.0193898	yes	up	0.11	0.16	0.05	0.52	0.98	0.49	0.106667	0.663333
ENSRNOG00000024349	Cbarp	CACN subunit beta associated regulatory protein [Source:RGD Symbol;Acc:1307185]	2.772	1.47102	1.2688e-54	1.06069e-52	yes	up	7.92	7.26	8.67	22.8	23.54	25.85	7.95	24.0633
ENSRNOG00000024437	Blcap	BLCAP, apoptosis inducing factor [Source:RGD Symbol;Acc:621666]	0.464	-1.10675	2.17077e-37	9.4704e-36	yes	down	24.33	18.37	20.32	17.78	10.94	13.6	21.0067	14.1067
ENSRNOG00000024530	Lyrm1	LYR motif containing 1 [Source:RGD Symbol;Acc:1563498]	0.461	-1.11702	3.63348e-12	3.19832e-11	yes	down	17.98	15.88	15.33	7.37	8.77	8.62	16.3967	8.25333
ENSRNOG00000024543	Mfsd4b	major facilitator superfamily domain containing 4B [Source:RGD Symbol;Acc:1559971]	3.461	1.79125	4.78733e-08	2.73844e-07	yes	up	0.46	0.48	0.39	1.85	1.68	1.55	0.443333	1.69333
ENSRNOG00000024545	Ccdc18	coiled-coil domain containing 18 [Source:RGD Symbol;Acc:1564165]	0.494	-1.01687	6.68e-07	3.34761e-06	yes	down	3.28	2.98	3.27	1.51	2.04	1.28	3.17667	1.61
ENSRNOG00000024553	Cyb5d2	cytochrome b5 domain containing 2 [Source:RGD Symbol;Acc:1359124]	2.001	1.00041	6.72505e-06	2.94164e-05	yes	up	4.03	3.58	3.7	8.89	9.12	7.07	3.77	8.36
ENSRNOG00000024577	Gamt	guanidinoacetate N-methyltransferase [Source:RGD Symbol;Acc:2659]	3.955	1.98359	1.39556e-12	1.29388e-11	yes	up	1.92	1.36	1.84	7	7.72	7.73	1.70667	7.48333
ENSRNOG00000024580	Mamstr	MEF2 activating motif and SAP domain containing transcriptional regulator [Source:RGD Symbol;Acc:1588652]	3.652	1.86872	0.000164698	0.00057853	yes	up	0.68	0.73	1.81	3.11	3.75	3.14	1.07333	3.33333
ENSRNOG00000024602	Plekha7	pleckstrin homology domain containing A7 [Source:RGD Symbol;Acc:1598216]	2.104	1.07322	1.17525e-11	9.81932e-11	yes	up	1.83	1.7	1.66	3.98	4.84	3.82	1.73	4.21333
ENSRNOG00000024632	Atf6	activating transcription factor 6 [Source:RGD Symbol;Acc:1305471]	0.259	-1.94936	8.55153e-218	4.2655e-214	yes	down	130.42	129.92	108.64	36.1	34.17	36.83	122.993	35.7
ENSRNOG00000024717	Espnl	espin-like [Source:RGD Symbol;Acc:1562432]	2.379	1.25051	3.52722e-07	1.82698e-06	yes	up	5.87	5.96	4.77	10.66	15.15	27.49	5.53333	17.7667
ENSRNOG00000024757	AABR07069219.1	-	5.082	2.34552	1.13074e-10	8.50696e-10	yes	up	0.28	0.43	0.23	1.67	1.54	1.42	0.313333	1.54333
ENSRNOG00000024878	Rbm44	RNA binding motif protein 44 [Source:RGD Symbol;Acc:1566074]	11.287	3.49661	1.06309e-18	1.6266e-17	yes	up	0.15	0.1	0.15	1.81	1.59	1.66	0.133333	1.68667
ENSRNOG00000024931	Ccdc88b	coiled-coil domain containing 88B [Source:RGD Symbol;Acc:1311475]	4.369	2.1272	1.29124e-16	1.65998e-15	yes	up	0.96	0.54	0.98	3.86	5.34	3.11	0.826667	4.10333
ENSRNOG00000024957	Dnali1	dynein, axonemal, light intermediate chain 1 [Source:RGD Symbol;Acc:1309260]	27.306	4.77112	0.00106058	0.00318173	yes	up	0	0.03	0	0.4	0.29	0.38	0.01	0.356667
ENSRNOG00000024975	Atp8b3	ATPase phospholipid transporting 8B3 [Source:RGD Symbol;Acc:1307622]	3.979	1.99247	0.000429232	0.00139117	yes	up	0.17	0.09	0.06	0.47	0.54	0.44	0.106667	0.483333
ENSRNOG00000025023	Stat6	signal transducer and activator of transcription 6 [Source:RGD Symbol;Acc:1309063]	2.129	1.09047	7.55769e-33	2.65477e-31	yes	up	11.46	11.05	11.57	25.24	27.31	25.55	11.36	26.0333
ENSRNOG00000025059	Nxph4	neurexophilin 4 [Source:RGD Symbol;Acc:628723]	2.253	1.1717	3.88094e-05	0.000151235	yes	up	1.64	2.49	1.72	3.83	5.32	5.54	1.95	4.89667
ENSRNOG00000025100	Ikbke	inhibitor of nuclear factor kappa B kinase subunit epsilon [Source:RGD Symbol;Acc:1308352]	2.566	1.3597	1.80754e-39	8.61402e-38	yes	up	6.81	6.03	6.13	16.02	19.9	17.63	6.32333	17.85
ENSRNOG00000025117	Noxo1	NADPH oxidase organizer 1 [Source:RGD Symbol;Acc:1307802]	0.331	-1.59402	0.00129187	0.00379869	yes	down	3.01	1.85	2.94	0.86	0.89	1.19	2.6	0.98
ENSRNOG00000025126	Palb2	partner and localizer of BRCA2 [Source:RGD Symbol;Acc:1304759]	2.052	1.03673	2.15507e-07	1.14968e-06	yes	up	1.73	1.35	1.55	3.66	3.25	3.61	1.54333	3.50667
ENSRNOG00000025141	Kiz	kizuna centrosomal protein [Source:RGD Symbol;Acc:1307071]	2.544	1.34688	3.54633e-23	7.44281e-22	yes	up	3.98	4.17	4.5	11.13	12.52	11.96	4.21667	11.87
ENSRNOG00000025142	Mex3b	mex-3 RNA binding family member B [Source:RGD Symbol;Acc:1306790]	2.751	1.46005	0.0150214	0.034705	yes	up	0.15	0.15	0.16	0.5	0.32	0.55	0.153333	0.456667
ENSRNOG00000025231	Lrrc29	leucine rich repeat containing 29 [Source:RGD Symbol;Acc:1593150]	4.423	2.14488	0.00259196	0.00717067	yes	up	0.26	0.16	0.03	0.41	0.98	0.79	0.15	0.726667
ENSRNOG00000025251	H1foo	H1 histone family, member O, oocyte-specific [Source:RGD Symbol;Acc:1566236]	0.37	-1.43294	0.00206841	0.00584988	yes	down	5.76	4.54	13.14	4.41	2.7	4.6	7.81333	3.90333
ENSRNOG00000025317	Gpatch11	G patch domain containing 11 [Source:RGD Symbol;Acc:1311424]	0.462	-1.11347	1.98023e-21	3.76521e-20	yes	down	9.23	8.68	8.73	4.48	4.71	4.49	8.88	4.56
ENSRNOG00000025332	Cd109	CD109 molecule [Source:RGD Symbol;Acc:1311287]	4.006	2.00219	4.94522e-29	1.46826e-27	yes	up	0.82	1.02	0.97	3.78	4.4	4.37	0.936667	4.18333
ENSRNOG00000025371	Spry1	sprouty RTK signaling antagonist 1 [Source:RGD Symbol;Acc:1309293]	3.961	1.98579	0.000557479	0.0017674	yes	up	0.18	0.18	0.19	0.79	0.87	0.75	0.183333	0.803333
ENSRNOG00000025378	Ccdc155	coiled-coil domain containing 155 [Source:RGD Symbol;Acc:1561972]	2.695	1.43026	2.48325e-07	1.31352e-06	yes	up	1.04	1.52	1.65	4.19	4.72	3.13	1.40333	4.01333
ENSRNOG00000025384	Slc2a10	solute carrier family 2 member 10 [Source:RGD Symbol;Acc:1306552]	2.801	1.48592	4.6914e-05	0.0001807	yes	up	0.27	0.46	0.29	1.02	1.05	1.07	0.34	1.04667
ENSRNOG00000025408	Dux4	double homeobox 4 [Source:RGD Symbol;Acc:1311053]	2.841	1.50636	0.000290231	0.000975082	yes	up	0.28	0.58	0.39	0.69	2.13	1.46	0.416667	1.42667
ENSRNOG00000025476	Tmem252	transmembrane protein 252 [Source:RGD Symbol;Acc:1359349]	17.672	4.14336	1.46539e-10	1.08608e-09	yes	up	0.04	0.15	0.1	2.22	1.74	1.59	0.0966667	1.85
ENSRNOG00000025498	Crb2	crumbs cell polarity complex component 2 [Source:RGD Symbol;Acc:1309368]	3.282	1.7147	1.167e-05	4.91225e-05	yes	up	0.29	0.31	0.26	1.22	1.03	0.85	0.286667	1.03333
ENSRNOG00000025502	Arhgef37	Rho guanine nucleotide exchange factor 37 [Source:RGD Symbol;Acc:1560471]	2.533	1.3406	0.00769271	0.0191092	yes	up	0.13	0.09	0.15	0.37	0.28	0.37	0.123333	0.34
ENSRNOG00000025571	Il19	interleukin 19 [Source:RGD Symbol;Acc:1583546]	0.278	-1.8448	3.1851e-77	5.47837e-75	yes	down	27.82	19.71	21.66	9.1	5.45	7.51	23.0633	7.35333
ENSRNOG00000025584	Agap2	ArfGAP with GTPase domain, ankyrin repeat and PH domain 2 [Source:RGD Symbol;Acc:628844]	4.321	2.11134	0.00231994	0.00648405	yes	up	0.03	0.08	0.07	0.31	0.31	0.24	0.06	0.286667
ENSRNOG00000025645	Abca13	ATP binding cassette subfamily A member 13 [Source:RGD Symbol;Acc:1305895]	0.376	-1.41119	0.00919706	0.0224327	yes	down	1.87	1.52	2.26	0.4	0.84	1.15	1.88333	0.796667
ENSRNOG00000025679	Stk40	serine/threonine kinase 40 [Source:RGD Symbol;Acc:727884]	0.419	-1.25418	4.82202e-50	3.46907e-48	yes	down	53.25	56.19	54.41	26.81	21.18	26.75	54.6167	24.9133
ENSRNOG00000025689	Abhd1	abhydrolase domain containing 1 [Source:RGD Symbol;Acc:1310988]	2.241	1.16386	8.56695e-11	6.54061e-10	yes	up	1.22	1.35	1.33	3.22	3.52	2.95	1.3	3.23
ENSRNOG00000025764	AC128848.1	-	3.462	1.79173	2.12183e-10	1.55872e-09	yes	up	86.25	131.65	108.9	534.98	378.59	329.11	108.933	414.227
ENSRNOG00000025848	Sspo	SCO-spondin [Source:RGD Symbol;Acc:1549716]	0.497	-1.00941	0.000468429	0.00150808	yes	down	0.42	0.32	0.3	0.15	0.22	0.21	0.346667	0.193333
ENSRNOG00000025883	Ip6k3	inositol hexakisphosphate kinase 3 [Source:RGD Symbol;Acc:1584104]	2.9	1.53615	8.73506e-07	4.30822e-06	yes	up	0.91	0.73	0.8	2.18	2.99	2.18	0.813333	2.45
ENSRNOG00000025895	Cavin2	caveolae associated protein 2 [Source:RGD Symbol;Acc:1359345]	4.697	2.23187	1.87866e-05	7.69147e-05	yes	up	0.2	0.18	0.1	0.95	0.85	0.71	0.16	0.836667
ENSRNOG00000025925	Txk	TXK tyrosine kinase [Source:RGD Symbol;Acc:1306481]	6.869	2.78003	7.19929e-08	4.04848e-07	yes	up	0.27	0.32	0.35	2.27	2.33	2.52	0.313333	2.37333
ENSRNOG00000025948	Inava	innate immunity activator [Source:RGD Symbol;Acc:1311892]	2.27	1.1827	0.000182627	0.000637066	yes	up	0.96	0.76	1.04	2.91	1.51	2.53	0.92	2.31667
ENSRNOG00000025959	Gp1ba	glycoprotein Ib platelet subunit alpha [Source:RGD Symbol;Acc:1310239]	0.306	-1.70882	3.5704e-05	0.000140046	yes	down	1.09	1.08	1.7	0.38	0.5	0.44	1.29	0.44
ENSRNOG00000025998	AABR07045485.1	crystallin beta-gamma domain containing 1 [Source:NCBI gene;Acc:309866]	2.764	1.46667	2.23518e-11	1.8168e-10	yes	up	1.39	1.54	1.39	4.97	4.01	4.25	1.44	4.41
ENSRNOG00000026049	Qrsl1	QRSL1, glutaminyl-tRNA amidotransferase subunit A [Source:RGD Symbol;Acc:1359490]	0.323	-1.63138	1.46045e-12	1.35069e-11	yes	down	4.96	5.88	5.22	2.01	1.73	2	5.35333	1.91333
ENSRNOG00000026124	Id3	inhibitor of DNA binding 3, HLH protein [Source:RGD Symbol;Acc:2860]	3.466	1.79323	1.22102e-154	1.3051e-151	yes	up	98.09	89.42	101.57	362.3	372.35	375.01	96.36	369.887
ENSRNOG00000026157	Pnpla4	patatin like phospholipase domain containing 4 [Source:RGD Symbol;Acc:1562200]	0.457	-1.12821	0.0218802	0.0482967	yes	down	1.73	2.04	2.77	0.93	1.53	0.88	2.18	1.11333
ENSRNOG00000026171	Bbs4	Bardet-Biedl syndrome 4 [Source:RGD Symbol;Acc:1309134]	0.422	-1.24637	6.20833e-32	2.09237e-30	yes	down	25.08	23.85	22.28	11.17	9.89	12.22	23.7367	11.0933
ENSRNOG00000026177	Mgam	maltase-glucoamylase [Source:MGI Symbol;Acc:MGI:1203495]	2.931	1.55132	0.0182937	0.0411959	yes	up	0.05	0.03	0.11	0.16	0.24	0.22	0.0633333	0.206667
ENSRNOG00000026235	Hk3	hexokinase 3 [Source:RGD Symbol;Acc:2798]	3.038	1.6031	0.000110661	0.000400565	yes	up	0.21	0.47	0.38	1.22	1.19	1.18	0.353333	1.19667
ENSRNOG00000026295	Rbpjl	recombination signal binding protein for immunoglobulin kappa J region-like [Source:RGD Symbol;Acc:1304786]	2.217	1.14855	0.00206095	0.00583208	yes	up	0.59	0.73	0.97	2.56	1.16	1.93	0.763333	1.88333
ENSRNOG00000026324	Stard6	StAR-related lipid transfer domain containing 6 [Source:RGD Symbol;Acc:1359639]	3.123	1.64283	0.00200319	0.00568584	yes	up	0.71	1.08	0.25	2.66	2.24	2.25	0.68	2.38333
ENSRNOG00000026502	Dscc1	DNA replication and sister chromatid cohesion 1 [Source:RGD Symbol;Acc:1561749]	2.746	1.4575	5.62137e-11	4.3766e-10	yes	up	2.41	2.86	3.6	9.07	9.66	8.39	2.95667	9.04
ENSRNOG00000026572	Zfp473	zinc finger protein 473 [Source:RGD Symbol;Acc:1305084]	2.573	1.36332	0.00997186	0.0240987	yes	up	0.35	0.13	0.19	0.64	0.63	0.66	0.223333	0.643333
ENSRNOG00000026573	Ophn1	oligophrenin 1 [Source:RGD Symbol;Acc:1563435]	2.792	1.4813	2.95934e-06	1.3609e-05	yes	up	0.46	0.64	0.56	1.27	1.77	2.08	0.553333	1.70667
ENSRNOG00000026600	Caps2	calcyphosine 2 [Source:RGD Symbol;Acc:1309826]	6.243	2.64225	0.00292951	0.00801705	yes	up	0	0.06	0.14	0.45	0.44	0.3	0.0666667	0.396667
ENSRNOG00000026605	Ifi27l2b	interferon, alpha-inducible protein 27 like 2B [Source:RGD Symbol;Acc:1559721]	0.228	-2.13394	6.13074e-87	1.58173e-84	yes	down	429.91	395.62	433.92	92.02	106.06	110.78	419.817	102.953
ENSRNOG00000026607	Tnfsf18	TNF superfamily member 18 [Source:RGD Symbol;Acc:1305066]	0.342	-1.54631	1.11353e-46	6.94288e-45	yes	down	55.9	53.37	44.25	22.31	16.92	19.23	51.1733	19.4867
ENSRNOG00000026787	Disp2	dispatched RND transporter family member 2 [Source:RGD Symbol;Acc:1309569]	2.969	1.57009	0.0160939	0.0368917	yes	up	0.02	0.06	0.12	0.19	0.23	0.24	0.0666667	0.22
ENSRNOG00000026793	Nt5dc3	5'-nucleotidase domain containing 3 [Source:RGD Symbol;Acc:1593358]	0.476	-1.07107	2.31147e-25	5.51657e-24	yes	down	29.94	29.94	26.68	14.58	15.03	16.07	28.8533	15.2267
ENSRNOG00000026845	Fam81b	family with sequence similarity 81, member B [Source:RGD Symbol;Acc:1561830]	0.099	-3.33931	0.0046854	0.012281	yes	down	0.54	0.48	0.67	0	0.06	0.12	0.563333	0.06
ENSRNOG00000027017	Rnasel	ribonuclease L [Source:RGD Symbol;Acc:727933]	2.239	1.16256	3.50877e-20	6.02815e-19	yes	up	2.98	3.24	3.36	7.93	8.56	7.35	3.19333	7.94667
ENSRNOG00000027030	Adm	adrenomedullin [Source:RGD Symbol;Acc:2047]	14.116	3.81929	2.44034e-85	5.98643e-83	yes	up	10.78	12.68	12.91	150.42	215.98	217.77	12.1233	194.723
ENSRNOG00000027098	Sez6l2	seizure related 6 homolog like 2 [Source:RGD Symbol;Acc:1565281]	0.02	-5.61374	3.53371e-05	0.000138752	yes	down	0.21	0.35	0.25	0.02	0	0	0.27	0.00666667
ENSRNOG00000027115	Zc2hc1c	zinc finger, C2HC-type containing 1C [Source:RGD Symbol;Acc:1307122]	2.43	1.2807	0.00473389	0.0123973	yes	up	0.62	0.58	0.4	1.52	1.13	1.61	0.533333	1.42
ENSRNOG00000027542	LOC100302465	hypothetical LOC100302465 [Source:RGD Symbol;Acc:2311471]	8.717	3.1239	0.000389346	0.00127209	yes	up	0.18	0.09	0	0.9	1.1	0.56	0.09	0.853333
ENSRNOG00000027550	Mzf1	myeloid zinc finger 1 [Source:RGD Symbol;Acc:1308391]	2.578	1.36645	4.74398e-08	2.71468e-07	yes	up	0.91	0.71	0.78	2.58	2.26	2.12	0.8	2.32
ENSRNOG00000027787	Cdc6	cell division cycle 6 [Source:RGD Symbol;Acc:1309157]	5.028	2.33006	1.12699e-22	2.3229e-21	yes	up	0.85	0.9	0.97	4.78	5.97	5.02	0.906667	5.25667
ENSRNOG00000027954	Cdh15	cadherin 15 [Source:RGD Symbol;Acc:1303000]	2.787	1.47896	0.0207293	0.0460478	yes	up	0.1	0.18	0.25	0.31	0.68	0.67	0.176667	0.553333
ENSRNOG00000027990	Crip1	cysteine rich protein 1 [Source:RGD Symbol;Acc:1597237]	3.391	1.76188	2.20201e-20	3.85842e-19	yes	up	31.44	25.09	26.73	114.11	103.47	90.29	27.7533	102.623
ENSRNOG00000028043	Cxcl3	chemokine (C-X-C motif) ligand 3 [Source:RGD Symbol;Acc:621812]	4.423	2.14489	2.26776e-21	4.27928e-20	yes	up	3.59	3.3	4.81	22.19	18.84	16.36	3.9	19.13
ENSRNOG00000028072	Chit1	chitinase 1 [Source:RGD Symbol;Acc:1305646]	13.589	3.76441	1.99314e-11	1.62802e-10	yes	up	0.13	0.24	0.08	2.91	2.6	2	0.15	2.50333
ENSRNOG00000028247	Ankrd13d	ankyrin repeat domain 13D [Source:RGD Symbol;Acc:1309156]	2.53	1.33887	4.33385e-10	3.09703e-09	yes	up	1.63	2.17	2.01	4.87	5.92	5.55	1.93667	5.44667
ENSRNOG00000028345	Vom2r47	vomeronasal 2 receptor, 47 [Source:RGD Symbol;Acc:1559813]	17.871	4.15956	0.0101128	0.0243722	yes	up	0	0.03	0	0.23	0.32	0.06	0.01	0.203333
ENSRNOG00000028368	Etnk2	ethanolamine kinase 2 [Source:RGD Symbol;Acc:1305304]	2.206	1.14144	0.0114331	0.0272126	yes	up	0.44	0.71	0.75	1.65	1.66	0.83	0.633333	1.38
ENSRNOG00000028390	Hhipl1	HHIP-like 1 [Source:RGD Symbol;Acc:1311698]	7.77	2.95797	1.45977e-10	1.08246e-09	yes	up	0.09	0.5	0.17	2.3	2.17	2.09	0.253333	2.18667
ENSRNOG00000028543	AABR07052523.1	-	3.056	1.61148	2.27939e-05	9.21861e-05	yes	up	0.94	0.79	1.27	4.3	3.76	2.62	1	3.56
ENSRNOG00000028584	Alkbh2	alkB homolog 2, alpha-ketoglutarate-dependent dioxygenase [Source:RGD Symbol;Acc:1306377]	2.232	1.15859	3.63332e-06	1.65406e-05	yes	up	5.42	4.62	4.5	10.36	13.18	12.85	4.84667	12.13
ENSRNOG00000028622	Pnpla1	patatin-like phospholipase domain containing 1 [Source:RGD Symbol;Acc:1306685]	5.71	2.51346	0.00737871	0.0184025	yes	up	0.03	0.06	0.09	0.35	0.35	0.49	0.06	0.396667
ENSRNOG00000028636	Xkr5	XK related 5 [Source:RGD Symbol;Acc:1359335]	4.952	2.30797	0.012375	0.0292681	yes	up	0.03	0.1	0.1	0.34	0.67	0.28	0.0766667	0.43
ENSRNOG00000028662	AABR07049821.2	-	4.399	2.13715	3.19564e-14	3.38186e-13	yes	up	1.02	1.02	0.59	4.42	4.81	3.56	0.876667	4.26333
ENSRNOG00000028701	C8g	complement C8 gamma chain [Source:RGD Symbol;Acc:1309074]	2.185	1.12739	3.43787e-11	2.7525e-10	yes	up	1.43	1.34	1.36	2.78	5.09	4.29	1.37667	4.05333
ENSRNOG00000028749	Atxn7l2	ataxin 7-like 2 [Source:RGD Symbol;Acc:1307047]	2.037	1.02641	1.4596e-06	6.98256e-06	yes	up	2.65	1.86	2.71	4.8	5.76	5.74	2.40667	5.43333
ENSRNOG00000028768	Gbp4	guanylate binding protein 4 [Source:RGD Symbol;Acc:1310579]	3.574	1.83744	6.66897e-20	1.11877e-18	yes	up	1.75	1.8	2.81	8.39	7.83	9.22	2.12	8.48
ENSRNOG00000028774	Vgll3	vestigial-like family member 3 [Source:RGD Symbol;Acc:1560030]	2.464	1.3009	2.16865e-16	2.73854e-15	yes	up	3.01	2.45	1.57	7.46	7.91	7.62	2.34333	7.66333
ENSRNOG00000028814	Oasl2	2'-5' oligoadenylate synthetase-like 2 [Source:RGD Symbol;Acc:1307351]	2.449	1.29207	2.58135e-22	5.15032e-21	yes	up	5.03	5.41	5.14	15.23	14.71	12.37	5.19333	14.1033
ENSRNOG00000028895	Rtp4	receptor (chemosensory) transporter protein 4 [Source:RGD Symbol;Acc:1306974]	9.346	3.22436	6.1853e-14	6.41419e-13	yes	up	0.2	0.4	0.3	3.05	3.19	2.99	0.3	3.07667
ENSRNOG00000029071	Unc5c	unc-5 netrin receptor C [Source:RGD Symbol;Acc:735109]	3.594	1.84559	7.88659e-12	6.70921e-11	yes	up	0.29	0.39	0.23	1.5	1.43	0.92	0.303333	1.28333
ENSRNOG00000029127	Parp16	poly (ADP-ribose) polymerase family, member 16 [Source:RGD Symbol;Acc:1306243]	2.025	1.01793	8.60497e-19	1.32747e-17	yes	up	7.15	6.75	7.66	17.64	15.27	15.28	7.18667	16.0633
ENSRNOG00000029195	Uba7	ubiquitin-like modifier activating enzyme 7 [Source:RGD Symbol;Acc:1308323]	4.237	2.08317	1.68836e-29	5.1351e-28	yes	up	0.89	1.6	1.17	5.26	5.91	5.79	1.22	5.65333
ENSRNOG00000029267	LOC103693375	60S ribosomal protein L39 [Source:RGD Symbol;Acc:9312086]	0.041	-4.6122	0.0186916	0.0419656	yes	down	179.13	0	231.03	0	0	0	136.72	0
ENSRNOG00000029316	Gtf2f2	general transcription factor IIF subunit 2 [Source:RGD Symbol;Acc:620772]	0.491	-1.02661	1.14896e-19	1.8852e-18	yes	down	34.61	32.7	32.07	16.58	19.92	17.63	33.1267	18.0433
ENSRNOG00000029342	Scn7a	sodium voltage-gated channel alpha subunit 7 [Source:RGD Symbol;Acc:61922]	8.366	3.06448	3.39368e-18	4.96413e-17	yes	up	0.14	0.18	0.32	2.26	2.49	1.9	0.213333	2.21667
ENSRNOG00000029366	Prrt2	proline-rich transmembrane protein 2 [Source:RGD Symbol;Acc:1564195]	2.032	1.02287	4.87084e-06	2.17639e-05	yes	up	2.23	1.92	2.28	3.95	4.82	5.77	2.14333	4.84667
ENSRNOG00000029394	Dusp8	dual specificity phosphatase 8 [Source:RGD Symbol;Acc:1306425]	0.338	-1.56357	1.29037e-07	7.07291e-07	yes	down	6.49	5.47	4.46	2.03	1.02	3.09	5.47333	2.04667
ENSRNOG00000029529	Eef1akmt4	EEF1A lysine methyltransferase 4 [Source:RGD Symbol;Acc:7732114]	0.468	-1.09453	1.97505e-08	1.18171e-07	yes	down	13.8	12.87	12.07	6.67	6.28	7.11	12.9133	6.68667
ENSRNOG00000029707	Mt-nd4	mitochondrially encoded NADH dehydrogenase 4 [Source:RGD Symbol;Acc:620559]	0.468	-1.09454	1.32434e-76	2.25199e-74	yes	down	2666.13	2558.63	2435.54	1422.58	1238.28	1356.52	2553.43	1339.13
ENSRNOG00000029826	Cep164	centrosomal protein 164 [Source:RGD Symbol;Acc:1561243]	2.46	1.29856	7.51396e-65	8.85346e-63	yes	up	9.01	9.29	10.02	25.08	27.06	25.22	9.44	25.7867
ENSRNOG00000030027	Fbxw17	F-box and WD-40 domain protein 17 [Source:RGD Symbol;Acc:1566133]	2.299	1.20091	1.36455e-07	7.44679e-07	yes	up	2.12	2.66	2.53	6.87	5.66	6.11	2.43667	6.21333
ENSRNOG00000030058	LOC100359600	karyopherin alpha 2-like [Source:RGD Symbol;Acc:2325125]	0.306	-1.70751	5.01818e-37	2.13937e-35	yes	down	13.87	13	13.63	4.96	5.03	4.9	13.5	4.96333
ENSRNOG00000030091	Dusp14	dual specificity phosphatase 14 [Source:RGD Symbol;Acc:1307415]	2.165	1.11437	3.92302e-16	4.84756e-15	yes	up	13.35	14.56	16.11	39.31	36.26	30.22	14.6733	35.2633
ENSRNOG00000030150	LOC100362109	hypothetical protein LOC100362109 [Source:RGD Symbol;Acc:2318773]	3.295	1.72017	0.00459775	0.0120639	yes	up	0.18	0.06	0.09	0.24	0.46	0.49	0.11	0.396667
ENSRNOG00000030183	Plod2	procollagen lysine, 2-oxoglutarate 5-dioxygenase 2 [Source:RGD Symbol;Acc:3353]	3.788	1.92153	5.9906e-145	5.60271e-142	yes	up	38.33	41.72	46.28	175	192.71	166.06	42.11	177.923
ENSRNOG00000030187	Mmp12	matrix metallopeptidase 12 [Source:RGD Symbol;Acc:620195]	6.624	2.72761	7.18559e-12	6.13728e-11	yes	up	0.39	0.56	0.4	3.63	3.49	2.83	0.45	3.31667
ENSRNOG00000030238	Fndc5	fibronectin type III domain containing 5 [Source:RGD Symbol;Acc:708525]	2.274	1.18534	0.00533293	0.0138042	yes	up	0.52	0.65	0.45	1.26	1.35	1.47	0.54	1.36
ENSRNOG00000030449	Gsta4	glutathione S-transferase alpha 4 [Source:RGD Symbol;Acc:1309970]	4.047	2.01672	1.4727e-22	3.00101e-21	yes	up	5.74	5.07	7.3	25.07	29.05	27.27	6.03667	27.13
ENSRNOG00000030467	Ube2l6	ubiquitin-conjugating enzyme E2L 6 [Source:RGD Symbol;Acc:1307960]	2.011	1.008	8.04556e-08	4.49804e-07	yes	up	6.47	6.28	6.55	15.04	16.63	11.37	6.43333	14.3467
ENSRNOG00000030478	AY172581.9	-	2.81	1.49054	3.0153e-14	3.1978e-13	yes	up	1110.8	1481.98	1697.23	4417.04	4152.9	4798.31	1430	4456.08
ENSRNOG00000030517	Zfp879	zinc finger protein 879 [Source:RGD Symbol;Acc:1563273]	3.77	1.91439	0.000489113	0.00157028	yes	up	0.25	0.31	0.21	0.93	0.65	1.63	0.256667	1.07
ENSRNOG00000030616	Slc25a45	solute carrier family 25, member 45 [Source:RGD Symbol;Acc:1589953]	2.502	1.32326	0.000454329	0.00146616	yes	up	0.54	0.59	0.53	1.53	1.59	1.49	0.553333	1.53667
ENSRNOG00000030689	Ms4a6e	membrane spanning 4-domains A6E [Source:RGD Symbol;Acc:6486317]	21.397	4.41931	0.00410675	0.0108877	yes	up	0	0	0.06	0.54	0.72	0.25	0.02	0.503333
ENSRNOG00000030840	Cadm2	cell adhesion molecule 2 [Source:RGD Symbol;Acc:1305678]	8.91	3.15541	0.00943074	0.0229391	yes	up	0.09	0	0.07	0.76	0.53	0.31	0.0533333	0.533333
ENSRNOG00000030864	AABR07043031.1	-	4.604	2.20295	0.00125733	0.00370586	yes	up	0.29	0.24	0.09	0.87	1.22	1.09	0.206667	1.06
ENSRNOG00000030963	LOC108351137	glyceraldehyde-3-phosphate dehydrogenase [Source:RGD Symbol;Acc:11369796]	4.21	2.07393	1.73425e-06	8.20722e-06	yes	up	16.22	23.33	26.56	84.98	156.85	67.65	22.0367	103.16
ENSRNOG00000030981	Scnn1b	sodium channel epithelial 1 beta subunit [Source:RGD Symbol;Acc:3640]	0.064	-3.96989	0.0153682	0.035429	yes	down	0.13	0.16	0.12	0	0.03	0	0.136667	0.01
ENSRNOG00000031003	Zfp764	zinc finger protein 764 [Source:RGD Symbol;Acc:7540019]	2.427	1.27893	1.69363e-07	9.1592e-07	yes	up	0.92	1.3	0.85	3	2.66	2.59	1.02333	2.75
ENSRNOG00000031031	Zfp292	zinc finger protein 292 [Source:RGD Symbol;Acc:61931]	2.369	1.24426	4.04436e-54	3.32526e-52	yes	up	7.4	7.64	7.19	20.35	17.17	20.96	7.41	19.4933
ENSRNOG00000031053	Mt-nd4l	mitochondrially encoded NADH 4L dehydrogenase [Source:RGD Symbol;Acc:620494]	0.473	-1.08143	7.06305e-38	3.18348e-36	yes	down	4678.22	4289.89	3370.13	2238.33	1838.14	2079.94	4112.75	2052.14
ENSRNOG00000031058	Was	Wiskott-Aldrich syndrome [Source:RGD Symbol;Acc:1563567]	7.706	2.94605	0.00070788	0.0022004	yes	up	0.06	0.04	0.21	1.26	1.46	0.5	0.103333	1.07333
ENSRNOG00000031138	Irgm	immunity-related GTPase M [Source:RGD Symbol;Acc:1305163]	2.642	1.40165	6.4985e-05	0.000245255	yes	up	0.92	0.92	0.71	3.22	2.58	1.64	0.85	2.48
ENSRNOG00000031163	Nfkbiz	NFKB inhibitor zeta [Source:RGD Symbol;Acc:1310834]	2.112	1.0787	2.0961e-16	2.6514e-15	yes	up	13.58	13.82	12.88	39.75	28.11	27.42	13.4267	31.76
ENSRNOG00000031222	RGD1561327	similar to melanoma antigen family A, 10 [Source:RGD Symbol;Acc:1561327]	3.931	1.97484	0.00183527	0.00525106	yes	up	0.29	0.19	0.27	1.18	1.19	0.87	0.25	1.08
ENSRNOG00000031275	AABR07054361.1	-	0.044	-4.49579	0.0169424	0.0385298	yes	down	0.18	0.19	0.61	0	0	0	0.326667	0
ENSRNOG00000031286	LOC100909485	spindlin-2-like [Source:RGD Symbol;Acc:6503238]	2.128	1.08929	0.0034319	0.00924648	yes	up	0.87	1.87	1.85	3.38	3.32	4.17	1.53	3.62333
ENSRNOG00000031335	Ankrd37	ankyrin repeat domain 37 [Source:RGD Symbol;Acc:1565715]	18.76	4.22959	2.16008e-72	3.265e-70	yes	up	1.81	3.16	2.91	42.64	60.17	61.3	2.62667	54.7033
ENSRNOG00000031387	Dazap1	DAZ associated protein 1 [Source:RGD Symbol;Acc:1305280]	0.404	-1.30927	1.91847e-59	1.93973e-57	yes	down	123.5	118.77	120.49	50.39	61.51	50.53	120.92	54.1433
ENSRNOG00000031421	Eif1a	eukaryotic translation initiation factor 1A [Source:RGD Symbol;Acc:1306331]	0.478	-1.06347	7.57558e-65	8.85632e-63	yes	down	118.53	119.38	111.16	60.22	58.5	64.45	116.357	61.0567
ENSRNOG00000031515	Klra2	killer cell lectin-like receptor, subfamily A, member 2 [Source:RGD Symbol;Acc:1359667]	0.104	-3.27018	7.33292e-182	1.56757e-178	yes	down	37.27	42.82	35.66	4.36	3.38	5.37	38.5833	4.37
ENSRNOG00000031612	Gls2	glutaminase 2 [Source:RGD Symbol;Acc:620359]	3.157	1.65855	1.36938e-35	5.5835e-34	yes	up	4.06	4.48	4.82	16.51	15.15	15.54	4.45333	15.7333
ENSRNOG00000031689	Trim15	tripartite motif containing 15 [Source:RGD Symbol;Acc:6496746]	0.415	-1.27032	0.0134484	0.0315129	yes	down	1.24	1.52	1.52	0.83	0.67	0.46	1.42667	0.653333
ENSRNOG00000031766	Mt-cyb	mitochondrially encoded cytochrome b [Source:RGD Symbol;Acc:620081]	0.383	-1.383	7.24688e-132	5.16392e-129	yes	down	5519.79	5176.57	4803.48	2311.46	2063.47	2199.08	5166.61	2191.34
ENSRNOG00000031773	Cngb1	cyclic nucleotide gated channel beta 1 [Source:RGD Symbol;Acc:621809]	5.091	2.34786	3.74963e-07	1.93414e-06	yes	up	0.45	0.29	0.18	1.37	1.39	1.12	0.306667	1.29333
ENSRNOG00000031833	RGD1562392	similar to Sulfotransferase K1 (rSULT1C2) [Source:RGD Symbol;Acc:1562392]	0.11	-3.18024	0.00415969	0.011013	yes	down	14.69	6.82	0.16	0	0.1	0	7.22333	0.0333333
ENSRNOG00000031849	Armh4	armadillo-like helical domain containing 4 [Source:RGD Symbol;Acc:1310110]	5.305	2.40737	0.00230792	0.00645407	yes	up	0	0.06	0.27	0.79	0.53	0.69	0.11	0.67
ENSRNOG00000031851	Ndufa4l2	NDUFA4, mitochondrial complex associated like 2 [Source:RGD Symbol;Acc:2324558]	3.883	1.95702	2.09441e-18	3.13095e-17	yes	up	4.53	5.73	7.23	19.55	28.17	27.87	5.83	25.1967
ENSRNOG00000031950	Izumo4	IZUMO family member 4 [Source:RGD Symbol;Acc:1564722]	9.268	3.21222	0.000703954	0.00219001	yes	up	0.34	0	0.46	1.97	4.17	2.2	0.266667	2.78
ENSRNOG00000032178	Cenpa	centromere protein A [Source:RGD Symbol;Acc:1563607]	0.367	-1.44618	4.09408e-11	3.24147e-10	yes	down	11.52	9.39	9.91	6.85	3.63	3.04	10.2733	4.50667
ENSRNOG00000032240	Gbp5	guanylate binding protein 5 [Source:RGD Symbol;Acc:1311040]	3.327	1.73443	0.00360537	0.00967554	yes	up	0.25	0.07	0.19	0.82	0.4	0.68	0.17	0.633333
ENSRNOG00000032261	Cyp2d4	cytochrome P450, family 2, subfamily d, polypeptide 4 [Source:RGD Symbol;Acc:620640]	2.094	1.06619	0.00884448	0.0216646	yes	up	0.66	0.93	0.91	2.4	1.73	1.67	0.833333	1.93333
ENSRNOG00000032297	Msmo1	methylsterol monooxygenase 1 [Source:RGD Symbol;Acc:620281]	0.473	-1.07887	1.63386e-69	2.36594e-67	yes	down	227.96	225.69	226.25	121.28	109.36	126.33	226.633	118.99
ENSRNOG00000032327	Pdia5	protein disulfide isomerase family A, member 5 [Source:RGD Symbol;Acc:1359236]	0.316	-1.66268	1.05025e-48	6.98485e-47	yes	down	33.13	29.29	32.15	10.65	10.88	11.63	31.5233	11.0533
ENSRNOG00000032328	Diras2	DIRAS family GTPase 2 [Source:RGD Symbol;Acc:1305580]	0.372	-1.42676	1.14874e-13	1.15911e-12	yes	down	17.73	14.76	13.43	6.78	5.68	6.41	15.3067	6.29
ENSRNOG00000032618	Mst1r	macrophage stimulating 1 receptor [Source:RGD Symbol;Acc:1306465]	3.219	1.68674	0.00475168	0.0124373	yes	up	0.05	0.17	0.16	0.62	0.41	0.33	0.126667	0.453333
ENSRNOG00000032708	RT1-Bb	RT1 class II, locus Bb [Source:RGD Symbol;Acc:3469]	3.663	1.87319	1.26198e-10	9.42796e-10	yes	up	1.3	0.88	1.21	4.95	4.36	4.47	1.13	4.59333
ENSRNOG00000032745	Slc17a3	solute carrier family 17 member 3 [Source:RGD Symbol;Acc:628815]	2.475	1.30732	0.000151202	0.000533756	yes	up	1.33	0.87	0.64	2.34	2.4	3.35	0.946667	2.69667
ENSRNOG00000032788	Dysf	dysferlin [Source:RGD Symbol;Acc:1311023]	2.776	1.47294	3.65269e-13	3.5173e-12	yes	up	0.59	0.74	0.66	1.96	2.07	2.1	0.663333	2.04333
ENSRNOG00000032832	Mmp10	matrix metallopeptidase 10 [Source:RGD Symbol;Acc:620192]	4.079	2.02806	7.00293e-16	8.48518e-15	yes	up	22.6	33.36	30.54	162.97	117.75	110.39	28.8333	130.37
ENSRNOG00000032844	RT1-Da	RT1 class II, locus Da [Source:RGD Symbol;Acc:1593283]	2.305	1.20493	0.000519729	0.00165826	yes	up	2.17	1.74	1.34	4.42	4.16	4.78	1.75	4.45333
ENSRNOG00000032959	Adh7	alcohol dehydrogenase 7 (class IV), mu or sigma polypeptide [Source:RGD Symbol;Acc:621638]	10.805	3.43361	2.18647e-15	2.55812e-14	yes	up	0.3	0.3	0.21	2.66	3.99	3.02	0.27	3.22333
ENSRNOG00000032967	Tuba3a	tubulin, alpha 3A [Source:RGD Symbol;Acc:1565719]	29.266	4.87113	0.00556521	0.0143409	yes	up	0	0	0	0.52	0.34	0.05	0	0.303333
ENSRNOG00000032989	Lrrn4	leucine rich repeat neuronal 4 [Source:RGD Symbol;Acc:1305256]	7.255	2.85895	3.13819e-17	4.23444e-16	yes	up	0.23	0.48	0.51	3.23	3.44	3.17	0.406667	3.28
ENSRNOG00000033202	Fbxo41	F-box protein 41 [Source:RGD Symbol;Acc:1566130]	2.001	1.00076	1.99695e-17	2.72898e-16	yes	up	2.99	2.73	3.27	6.46	6.88	6.58	2.99667	6.64
ENSRNOG00000033220	Oas1k	2 ' -5 ' oligoadenylate synthetase 1K [Source:RGD Symbol;Acc:1359279]	2.57	1.36174	9.53674e-07	4.68048e-06	yes	up	1.26	1.83	2.68	5.64	4.65	6.43	1.92333	5.57333
ENSRNOG00000033343	Prss36	serine protease 36 [Source:RGD Symbol;Acc:1593186]	4.505	2.1715	0.00491494	0.0128287	yes	up	0.14	0	0.17	0.4	0.74	0.43	0.103333	0.523333
ENSRNOG00000033372	Klhl24	kelch-like family member 24 [Source:RGD Symbol;Acc:727971]	2.14	1.09792	1.32368e-29	4.05892e-28	yes	up	5.43	4.72	5.28	13.83	12.64	14.44	5.14333	13.6367
ENSRNOG00000033434	Casp12	caspase 12 [Source:RGD Symbol;Acc:621758]	0.315	-1.66728	1.58586e-35	6.44859e-34	yes	down	22	20	19.57	8.98	6.4	7.92	20.5233	7.76667
ENSRNOG00000033658	Kntc1	kinetochore associated 1 [Source:RGD Symbol;Acc:1307905]	2.863	1.51766	9.80592e-66	1.23307e-63	yes	up	5.29	4.78	4.97	17.13	15.14	15.06	5.01333	15.7767
ENSRNOG00000033693	Naip2	NLR family, apoptosis inhibitory protein 2 [Source:MGI Symbol;Acc:MGI:1298226]	2.832	1.50184	2.30073e-07	1.22302e-06	yes	up	0.35	0.51	0.26	1.25	1.14	1.13	0.373333	1.17333
ENSRNOG00000033697	Casp4	caspase 4 [Source:RGD Symbol;Acc:621757]	0.146	-2.77343	6.96045e-149	6.94375e-146	yes	down	158.59	152.88	151.54	27.08	18.9	28.86	154.337	24.9467
ENSRNOG00000033700	Bud23	BUD23, rRNA methyltransferase and ribosome maturation factor [Source:RGD Symbol;Acc:1589742]	0.489	-1.03201	3.31597e-20	5.71004e-19	yes	down	41.5	36.21	34.77	18.45	21.56	20.95	37.4933	20.32
ENSRNOG00000033734	Tnnt2	troponin T2, cardiac type [Source:RGD Symbol;Acc:3882]	20.537	4.36018	9.8133e-07	4.80361e-06	yes	up	0.23	0	0.21	2.28	2.51	1.62	0.146667	2.13667
ENSRNOG00000033740	Lurap1l	leucine rich adaptor protein 1-like [Source:RGD Symbol;Acc:1308059]	5.099	2.35022	0.0173992	0.0394189	yes	up	0.23	0	0.21	0.83	0.91	0.78	0.146667	0.84
ENSRNOG00000033741	Ankrd34a	ankyrin repeat domain 34A [Source:RGD Symbol;Acc:1308412]	3.445	1.78469	2.00796e-07	1.07734e-06	yes	up	0.65	0.38	0.64	2.12	2.6	1.67	0.556667	2.13
ENSRNOG00000033765	Eif1	eukaryotic translation initiation factor 1 [Source:RGD Symbol;Acc:1306308]	0.49	-1.02972	3.94052e-47	2.48801e-45	yes	down	398.64	371.77	360.86	195.57	189.12	233.98	377.09	206.223
ENSRNOG00000033791	Apc2	APC2, WNT signaling pathway regulator [Source:RGD Symbol;Acc:1308256]	4.203	2.07157	1.4658e-17	2.02532e-16	yes	up	0.28	0.27	0.27	1.07	1.45	1.21	0.273333	1.24333
ENSRNOG00000033824	Gpd2	glycerol-3-phosphate dehydrogenase 2 [Source:RGD Symbol;Acc:2726]	0.405	-1.30464	1.75517e-93	5.47173e-91	yes	down	59.83	50.46	49.57	21.42	23.23	24.64	53.2867	23.0967
ENSRNOG00000033915	Gpt	glutamic--pyruvic transaminase [Source:RGD Symbol;Acc:621720]	2.423	1.27687	0.0022167	0.00623042	yes	up	1.14	0.67	0.74	1.77	1.81	3.38	0.85	2.32
ENSRNOG00000033970	Moap1	modulator of apoptosis 1 [Source:RGD Symbol;Acc:1307230]	7.76	2.95609	0.00446959	0.0117617	yes	up	0	0.25	0	0.42	0.3	1.48	0.0833333	0.733333
ENSRNOG00000034078	Mxi1	MAX interactor 1, dimerization protein [Source:RGD Symbol;Acc:3128]	3.288	1.71719	3.36783e-81	6.86793e-79	yes	up	12.02	14.17	13.42	46.25	48.75	47.57	13.2033	47.5233
ENSRNOG00000034258	Xirp2	xin actin-binding repeat containing 2 [Source:RGD Symbol;Acc:1302980]	0.457	-1.12959	1.8795e-05	7.69277e-05	yes	down	1.31	1.36	1.84	0.63	0.71	0.95	1.50333	0.763333
ENSRNOG00000035616	Mir3574	microRNA 3574 [Source:RGD Symbol;Acc:4888587]	6.638	2.73084	4.95949e-07	2.52e-06	yes	up	0.3	2.26	0.55	8.09	8.43	6.05	1.03667	7.52333
ENSRNOG00000036585	Cfap43	cilia and flagella associated protein 43 [Source:RGD Symbol;Acc:1560545]	0.238	-2.07111	0.00609436	0.015528	yes	down	0.19	0.2	0.19	0.05	0.06	0.04	0.193333	0.05
ENSRNOG00000036661	Rab40b	Rab40b, member RAS oncogene family [Source:RGD Symbol;Acc:1305663]	2.035	1.02521	9.69046e-09	6.00448e-08	yes	up	3.96	4.48	3.92	9.06	10.03	8.82	4.12	9.30333
ENSRNOG00000036663	Foxk2	forkhead box K2 [Source:RGD Symbol;Acc:1305408]	0.447	-1.16291	3.34172e-78	6.09823e-76	yes	down	56.94	54.28	52.32	25.5	28.62	27.36	54.5133	27.16
ENSRNOG00000036664	Narf	nuclear prelamin A recognition factor [Source:RGD Symbol;Acc:1310894]	2.379	1.25049	1.06604e-37	4.74769e-36	yes	up	10.81	13.17	13.51	28.39	33.89	32.39	12.4967	31.5567
ENSRNOG00000036674	Cd7	Cd7 molecule [Source:RGD Symbol;Acc:1310015]	5.421	2.43866	0.000162245	0.000570315	yes	up	0.27	0.72	0.25	2.94	2.74	1.74	0.413333	2.47333
ENSRNOG00000036677	Slc16a3	solute carrier family 16 member 3 [Source:RGD Symbol;Acc:620603]	3.235	1.69358	1.35565e-82	2.98323e-80	yes	up	32.65	39.92	38	136.49	142.74	117.48	36.8567	132.237
ENSRNOG00000036682	Pycr1	pyrroline-5-carboxylate reductase 1 [Source:RGD Symbol;Acc:1307863]	0.433	-1.20748	9.35532e-30	2.89242e-28	yes	down	22.25	21.41	24.03	10.83	9.19	11.58	22.5633	10.5333
ENSRNOG00000036719	Samd10	sterile alpha motif domain containing 10 [Source:RGD Symbol;Acc:1563203]	2.352	1.23404	0.0111211	0.0265163	yes	up	0.52	0.3	0.62	0.99	1.65	1.13	0.48	1.25667
ENSRNOG00000036758	Iqck	IQ motif containing K [Source:RGD Symbol;Acc:6502881]	0.473	-1.0795	0.00357208	0.00959653	yes	down	219.08	196.89	309.69	95.58	79.2	142.16	241.887	105.647
ENSRNOG00000036828	Pde1b	phosphodiesterase 1B [Source:RGD Symbol;Acc:3278]	4.399	2.13713	0.000498108	0.00159642	yes	up	0.38	0.13	0.2	1.37	0.96	1.07	0.236667	1.13333
ENSRNOG00000036829	Nckap1l	NCK associated protein 1 like [Source:RGD Symbol;Acc:1312032]	7.322	2.87217	0.0195496	0.0437018	yes	up	0.01	0.02	0.02	0.12	0.17	0.11	0.0166667	0.133333
ENSRNOG00000036885	Gbp3	guanylate binding protein 3 [Source:RGD Symbol;Acc:1597766]	4.836	2.27389	0.00105826	0.00317605	yes	up	0.32	0.04	0.64	2.24	1.14	2.11	0.333333	1.83
ENSRNOG00000036942	Tnfrsf9	TNF receptor superfamily member 9 [Source:RGD Symbol;Acc:1598208]	4.782	2.2576	3.98994e-05	0.000155119	yes	up	0.68	0.2	0.42	2.83	1.99	2.24	0.433333	2.35333
ENSRNOG00000037167	Rtp3	receptor (chemosensory) transporter protein 3 [Source:RGD Symbol;Acc:1310546]	3.932	1.97519	0.00152134	0.00441187	yes	up	0.16	0.16	0.33	0.88	0.93	0.99	0.216667	0.933333
ENSRNOG00000037231	Pla2g4d	phospholipase A2 group IVD [Source:RGD Symbol;Acc:1593372]	3.549	1.82749	4.72875e-07	2.40847e-06	yes	up	0.39	0.62	0.53	2.02	1.94	2.09	0.513333	2.01667
ENSRNOG00000037339	Siglec10	sialic acid binding Ig-like lectin 10 [Source:RGD Symbol;Acc:1307441]	7.82	2.9671	8.1472e-05	0.000301844	yes	up	0.05	0.07	0.07	0.69	0.47	0.51	0.0633333	0.556667
ENSRNOG00000037371	Xaf1	XIAP associated factor 1 [Source:RGD Symbol;Acc:1585988]	3.284	1.71525	3.2734e-05	0.000129448	yes	up	1.87	2.24	1.14	6.2	6.19	6.66	1.75	6.35
ENSRNOG00000037835	Catip	ciliogenesis associated TTC17 interacting protein [Source:RGD Symbol;Acc:1596071]	2.142	1.09908	8.67273e-05	0.000319888	yes	up	2.24	2.31	2.4	5.66	6.17	6.98	2.31667	6.27
ENSRNOG00000038047	Mt1	metallothionein 1 [Source:RGD Symbol;Acc:3117]	2.815	1.49295	0.00165667	0.0047775	yes	up	207.12	325.12	192.4	1179.33	551.46	462.2	241.547	730.997
ENSRNOG00000038183	Heatr4	HEAT repeat containing 4 [Source:RGD Symbol;Acc:1566220]	0.464	-1.10646	2.24884e-05	9.10488e-05	yes	down	5.11	4.83	4.83	8.74	8.47	7.09	4.92333	8.1
ENSRNOG00000038297	Plekhd1	pleckstrin homology and coiled-coil domain containing D1 [Source:RGD Symbol;Acc:1566112]	0.257	-1.96211	0.0060061	0.0153292	yes	down	0.38	0.36	0.26	0.1	0.09	0.09	0.333333	0.0933333
ENSRNOG00000038319	Akr1c19	aldo-keto reductase family 1, member C19 [Source:RGD Symbol;Acc:1562954]	2.091	1.06433	0.000113486	0.000409896	yes	up	2.39	2.32	2.62	5.85	6.11	5.04	2.44333	5.66667
ENSRNOG00000038365	Plekha2	pleckstrin homology domain containing A2 [Source:RGD Symbol;Acc:1586710]	3.357	1.74729	2.03587e-29	6.15449e-28	yes	up	1.69	2.05	1.6	5.78	7.77	6.33	1.78	6.62667
ENSRNOG00000038445	Rnf225	ring finger protein 225 [Source:RGD Symbol;Acc:1561909]	0.222	-2.17109	0.00185355	0.00529727	yes	down	0.65	0.39	0.73	0.13	0.18	0.13	0.59	0.146667
ENSRNOG00000038505	Gmnc	geminin coiled-coil domain containing [Source:RGD Symbol;Acc:1563170]	3.738	1.90219	0.00843796	0.020781	yes	up	0.03	0.21	0.13	0.56	0.56	0.41	0.123333	0.51
ENSRNOG00000038539	Lrrc15	leucine rich repeat containing 15 [Source:RGD Symbol;Acc:70551]	3.449	1.7862	0.00104073	0.00312847	yes	up	0.13	0.45	0.54	1.55	1.47	1.33	0.373333	1.45
ENSRNOG00000038574	Rassf9	Ras association domain family member 9 [Source:RGD Symbol;Acc:621329]	2.416	1.27274	2.30488e-10	1.68574e-09	yes	up	1.14	0.96	1.13	2.85	3.35	2.45	1.07667	2.88333
ENSRNOG00000038600	Dnaaf3	dynein, axonemal, assembly factor 3 [Source:RGD Symbol;Acc:2323487]	2.522	1.33455	3.72291e-07	1.92169e-06	yes	up	0.92	0.84	1.14	2.19	2.86	2.77	0.966667	2.60667
ENSRNOG00000038654	Rpl39	ribosomal protein L39 [Source:RGD Symbol;Acc:3593]	0.041	-4.6122	0.0186916	0.0419656	yes	down	179.13	0	231.03	0	0	0	136.72	0
ENSRNOG00000038722	Tlr1	toll-like receptor 1 [Source:MGI Symbol;Acc:MGI:1341295]	4.84	2.27508	0.000664697	0.00207611	yes	up	0.16	0.22	0.06	0.6	1.1	0.64	0.146667	0.78
ENSRNOG00000038784	Piezo2	piezo-type mechanosensitive ion channel component 2 [Source:RGD Symbol;Acc:1582973]	0.082	-3.60149	0.000223223	0.000766655	yes	down	0.32	0.14	0.11	0.06	0.01	0.01	0.19	0.0266667
ENSRNOG00000038955	MGC105567	similar to cDNA sequence BC023105 [Source:RGD Symbol;Acc:1565797]	2.712	1.4393	6.4399e-05	0.00024335	yes	up	0.85	0.57	0.73	2.17	2	2.28	0.716667	2.15
ENSRNOG00000039048	Cd200r1	CD200 receptor 1 [Source:RGD Symbol;Acc:61837]	24.084	4.59003	0.00967004	0.0234602	yes	up	0	0	0	0.11	0.13	0.18	0	0.14
ENSRNOG00000039336	Hrct1	histidine rich carboxyl terminus 1 [Source:RGD Symbol;Acc:2323278]	3.313	1.72819	0.000191634	0.00066611	yes	up	1.84	1.44	2.42	7.42	11.98	5.94	1.9	8.44667
ENSRNOG00000039390	Slc37a2	solute carrier family 37 member 2 [Source:RGD Symbol;Acc:1564160]	0.463	-1.11071	1.12475e-05	4.7464e-05	yes	down	1.87	1.83	1.87	1.17	0.84	1.08	1.85667	1.03
ENSRNOG00000039494	Aass	aminoadipate-semialdehyde synthase [Source:RGD Symbol;Acc:1310811]	2.004	1.00303	6.08204e-23	1.26757e-21	yes	up	8.27	9.64	10.48	20.21	22.35	20.86	9.46333	21.14
ENSRNOG00000039571	Glod5	glyoxalase domain containing 5 [Source:RGD Symbol;Acc:1564596]	6.812	2.76818	4.45287e-08	2.56083e-07	yes	up	0.98	0.81	1.18	8.08	7.5	6.84	0.99	7.47333
ENSRNOG00000039582	RGD1561161	similar to BC067074 protein [Source:RGD Symbol;Acc:1561161]	2.474	1.30695	0.000175222	0.000612764	yes	up	0.18	0.19	0.15	0.48	0.58	0.39	0.173333	0.483333
ENSRNOG00000039593	Ecscr	endothelial cell surface expressed chemotaxis and apoptosis regulator [Source:RGD Symbol;Acc:1594804]	2.264	1.17857	2.76339e-05	0.0001103	yes	up	1.59	1.01	1.05	1.9	2.55	2.24	1.21667	2.23
ENSRNOG00000039698	Prss22	serine protease 22 [Source:RGD Symbol;Acc:1310880]	3.972	1.99002	0.00618103	0.0157141	yes	up	0.67	0.13	0.12	1.57	1.08	1.35	0.306667	1.33333
ENSRNOG00000039740	Cenpk	centromere protein K [Source:RGD Symbol;Acc:1310461]	0.45	-1.15199	3.78479e-18	5.53082e-17	yes	down	41.9	36.53	35.7	18.21	19.11	19.45	38.0433	18.9233
ENSRNOG00000039754	Rab7b	Rab7b, member RAS oncogene family [Source:RGD Symbol;Acc:1562617]	2.197	1.13573	0.000174458	0.000610523	yes	up	1.64	1.21	0.71	2.37	3.32	2.97	1.18667	2.88667
ENSRNOG00000039856	Lrrc73	leucine rich repeat containing 73 [Source:RGD Symbol;Acc:1561390]	3.95	1.98174	0.00554361	0.0142902	yes	up	0.32	0.13	0.36	1.08	0.98	1.51	0.27	1.19
ENSRNOG00000039891	Adgrg5	adhesion G protein-coupled receptor G5 [Source:RGD Symbol;Acc:1305559]	4.497	2.16899	0.000105983	0.000384467	yes	up	0.21	0.16	0.12	0.83	0.82	0.77	0.163333	0.806667
ENSRNOG00000040052	RT1-M6-2	RT1 class I, locus M6, gene 2 [Source:RGD Symbol;Acc:1595815]	0.358	-1.48308	0.00015752	0.000554748	yes	down	2.37	1.69	1.9	0.89	1.02	0.55	1.98667	0.82
ENSRNOG00000040195	RGD1559960	similar to Sulfotransferase K1 (rSULT1C2) [Source:RGD Symbol;Acc:1559960]	0.148	-2.75758	0.00588099	0.0150381	yes	down	0.28	0.29	0.28	0.07	0.04	0.04	0.283333	0.05
ENSRNOG00000040287	Cyp1b1	cytochrome P450, family 1, subfamily b, polypeptide 1 [Source:RGD Symbol;Acc:2460]	3.686	1.88205	4.16981e-18	6.08159e-17	yes	up	3.15	2.05	1.31	11.21	7.59	7.53	2.17	8.77667
ENSRNOG00000041518	AABR07002711.1	-	8.187	3.03333	4.80516e-07	2.44406e-06	yes	up	0.69	0.16	0.27	3.75	3.84	2.41	0.373333	3.33333
ENSRNOG00000042025	AABR07030520.1	leucine rich repeat containing 37A [Source:NCBI gene;Acc:303556]	23.512	4.55531	0.00304113	0.00829496	yes	up	0	0	0.01	0.21	0.04	0.11	0.00333333	0.12
ENSRNOG00000042086	Rab26	RAB26, member RAS oncogene family [Source:RGD Symbol;Acc:620890]	3.179	1.66845	1.61018e-35	6.52974e-34	yes	up	9.48	7.6	10.31	29.22	35.91	34.3	9.13	33.1433
ENSRNOG00000042094	Prr13	proline rich 13 [Source:RGD Symbol;Acc:1307129]	2.302	1.20283	3.49858e-35	1.38499e-33	yes	up	53.89	55.72	57.5	145.8	146.74	132.41	55.7033	141.65
ENSRNOG00000042111	Sult1c2a	sulfotransferase family, cytosolic, 1C, member 2a [Source:RGD Symbol;Acc:1305885]	0.193	-2.37129	3.36309e-11	2.69407e-10	yes	down	2.71	2.53	2.17	0.86	0.43	0.27	2.47	0.52
ENSRNOG00000042156	AABR07017874.1	-	3.989	1.99598	0.0181895	0.040986	yes	up	0.68	0.24	0.77	3.81	2	1.36	0.563333	2.39
ENSRNOG00000042165	Colca2	colorectal cancer associated 2 [Source:RGD Symbol;Acc:1563866]	2.283	1.19084	0.0165349	0.037735	yes	up	0.59	0.96	1.17	2.77	2.41	1.73	0.906667	2.30333
ENSRNOG00000042182	Mroh2a	maestro heat-like repeat family member 2A [Source:RGD Symbol;Acc:1565687]	2.298	1.20029	5.33261e-12	4.60989e-11	yes	up	5.98	5.23	3.41	13.24	11.44	8.69	4.87333	11.1233
ENSRNOG00000042237	Tm6sf2	transmembrane 6 superfamily member 2 [Source:RGD Symbol;Acc:1597457]	0.158	-2.6623	0.00424605	0.0112258	yes	down	0.58	0.4	0.58	0.13	0.05	0.09	0.52	0.09
ENSRNOG00000042432	Nek11	NIMA-related kinase 11 [Source:RGD Symbol;Acc:1308801]	7.592	2.92443	0.018626	0.0418624	yes	up	0.03	0.05	0	0.16	0.27	0.25	0.0266667	0.226667
ENSRNOG00000042496	Cyp4f5	cytochrome P450, family 4, subfamily f, polypeptide 5 [Source:RGD Symbol;Acc:708364]	4.519	2.17613	4.08917e-10	2.92917e-09	yes	up	0.54	0.43	0.54	2.71	2.16	2.78	0.503333	2.55
ENSRNOG00000042536	Pde4d	phosphodiesterase 4D [Source:RGD Symbol;Acc:3281]	6.67	2.73768	0.000193788	0.000673131	yes	up	0.1	0.09	0.17	0.73	0.71	0.7	0.12	0.713333
ENSRNOG00000042692	AABR07027750.1	-	2.459	1.29798	1.73877e-17	2.38926e-16	yes	up	9.66	7.04	8.09	23.93	24.04	21.88	8.26333	23.2833
ENSRNOG00000042771	Apol3	apolipoprotein L, 3 [Source:RGD Symbol;Acc:1306480]	2.016	1.01131	2.46477e-05	9.91207e-05	yes	up	4.45	2.8	4.36	9.3	7.08	9.54	3.87	8.64
ENSRNOG00000042785	Sesn2	sestrin 2 [Source:RGD Symbol;Acc:1566319]	0.305	-1.71547	1.50108e-08	9.06829e-08	yes	down	223.54	225.2	206.98	87.91	43.1	90.61	218.573	73.8733
ENSRNOG00000042821	Cd59	CD59 molecule [Source:RGD Symbol;Acc:2311]	2.028	1.01975	8.8832e-07	4.37696e-06	yes	up	3.93	5.94	4.01	9.95	10.72	10.49	4.62667	10.3867
ENSRNOG00000042860	Pappa2	pappalysin 2 [Source:RGD Symbol;Acc:1591785]	3.104	1.63409	0.00307022	0.00835931	yes	up	0.06	0.04	0.07	0.18	0.22	0.18	0.0566667	0.193333
ENSRNOG00000042944	Cenpw	centromere protein W [Source:RGD Symbol;Acc:1593465]	0.497	-1.0093	0.000316343	0.00105405	yes	down	4.92	4.96	4.34	3.62	2	2.17	4.74	2.59667
ENSRNOG00000042975	Tmem45a	transmembrane protein 45A [Source:RGD Symbol;Acc:6495353]	2.858	1.51486	0.000413658	0.00134453	yes	up	1.01	0.61	0.61	2.89	1.92	2.21	0.743333	2.34
ENSRNOG00000043035	Fbxl13	F-box and leucine-rich repeat protein 13 [Source:RGD Symbol;Acc:1642425]	6.104	2.6098	7.10565e-07	3.54903e-06	yes	up	0.6	0.92	0.41	5.14	4.8	3.21	0.643333	4.38333
ENSRNOG00000043098	Mt2A	metallothionein 2A [Source:RGD Symbol;Acc:1592345]	4.349	2.12075	1.8349e-14	1.99546e-13	yes	up	878.42	1241.75	1004.17	6271.95	4883.11	3553.32	1041.45	4902.79
ENSRNOG00000043099	Ddx21	DExD-box helicase 21 [Source:RGD Symbol;Acc:1307306]	0.441	-1.18072	1.64433e-69	2.36594e-67	yes	down	62.3	59	52.98	28.47	27.75	29.12	58.0933	28.4467
ENSRNOG00000043143	Eml1	EMAP like 1 [Source:RGD Symbol;Acc:1306374]	2.126	1.08835	6.46391e-10	4.54326e-09	yes	up	8.03	9.57	9.7	21.59	24.21	20.18	9.1	21.9933
ENSRNOG00000043201	Coq8a	coenzyme Q8A [Source:RGD Symbol;Acc:1308245]	5.371	2.4252	2.64582e-14	2.82195e-13	yes	up	0.53	0.98	0.43	3.84	3.28	4.57	0.646667	3.89667
ENSRNOG00000043378	Nkpd1	NTPase, KAP family P-loop domain containing 1 [Source:RGD Symbol;Acc:1591760]	4.196	2.06906	0.00378773	0.0101232	yes	up	0.32	0.16	0	0.5	0.82	0.87	0.16	0.73
ENSRNOG00000043383	LOC100359479	rCG58364-like [Source:RGD Symbol;Acc:2323814]	7.585	2.92317	0.0184693	0.04156	yes	up	0	0.23	0.11	1.01	0.87	0.92	0.113333	0.933333
ENSRNOG00000043486	Tnfrsf26	tumor necrosis factor receptor superfamily, member 26 [Source:RGD Symbol;Acc:1309693]	0.479	-1.063	2.90429e-49	1.98446e-47	yes	down	70.36	67.14	63.02	33.66	34.83	38.01	66.84	35.5
ENSRNOG00000043866	AY172581.24	-	2.199	1.13662	1.92715e-09	1.29028e-08	yes	up	465.48	537.55	672.34	1316.86	1245.49	1530.72	558.457	1364.36
ENSRNOG00000045539	LOC103690006	RNA/RNP complex-1-interacting phosphatase [Source:RGD Symbol;Acc:9168966]	0.458	-1.12653	1.30225e-19	2.12044e-18	yes	down	33.93	38.01	37.58	15.9	19.32	20.43	36.5067	18.55
ENSRNOG00000045639	RGD1560883	similar to KIAA0825 protein [Source:RGD Symbol;Acc:1560883]	2.591	1.37331	0.00111526	0.00333044	yes	up	0.18	0.33	0.26	0.63	0.88	0.78	0.256667	0.763333
ENSRNOG00000045649	Arrdc3	arrestin domain containing 3 [Source:RGD Symbol;Acc:1359478]	2.152	1.10559	2.8605e-28	8.06112e-27	yes	up	8.76	9.19	8.49	20.54	19.89	23.65	8.81333	21.36
ENSRNOG00000045738	Ak4	adenylate kinase 4 [Source:RGD Symbol;Acc:2078]	3.718	1.89458	1.68631e-106	6.6405e-104	yes	up	14.21	13.6	15.37	55.44	58.41	49.25	14.3933	54.3667
ENSRNOG00000045785	LOC100359687	mitochondrial ribosomal protein L1-like [Source:RGD Symbol;Acc:2325044]	0.422	-1.24309	3.72654e-07	1.9229e-06	yes	down	9.42	10.75	9.53	3.65	5.14	5.35	9.9	4.71333
ENSRNOG00000045795	LOC100911365	Parkinson disease 7 domain-containing protein 1-like [Source:RGD Symbol;Acc:6493620]	2.325	1.21735	7.79923e-23	1.61645e-21	yes	up	11.28	13.02	13.72	32.47	30.83	34.9	12.6733	32.7333
ENSRNOG00000045857	Tmed8	transmembrane p24 trafficking protein 8 [Source:MGI Symbol;Acc:MGI:1923480]	2.004	1.00274	0.000503039	0.0016105	yes	up	2.85	4.93	4.12	9.79	8.73	7.88	3.96667	8.8
ENSRNOG00000045920	Mcu	mitochondrial calcium uniporter [Source:RGD Symbol;Acc:1589771]	0.475	-1.07322	4.2871e-31	1.39159e-29	yes	down	62.8	56.51	58.19	29.52	34.07	30.44	59.1667	31.3433
ENSRNOG00000045965	N4bp3	Nedd4 binding protein 3 [Source:RGD Symbol;Acc:1308356]	3.355	1.74618	0.0109854	0.0262387	yes	up	0.85	0.21	0.62	1.66	1.2	3.41	0.56	2.09
ENSRNOG00000045997	Chst14	carbohydrate sulfotransferase 14 [Source:RGD Symbol;Acc:1585023]	2.158	1.11001	2.5437e-08	1.50391e-07	yes	up	4.04	3.12	2.54	7.58	7.67	7.9	3.23333	7.71667
ENSRNOG00000045998	Sema6b	semaphorin 6B [Source:RGD Symbol;Acc:69278]	2.84	1.50601	1.59429e-05	6.58121e-05	yes	up	0.29	0.54	0.56	1.66	1.05	1.71	0.463333	1.47333
ENSRNOG00000046021	LOC108348172	proSAAS [Source:RGD Symbol;Acc:11409911]	0.25	-2.00064	0.00915017	0.0223293	yes	down	2.43	1.47	1.38	0	1.04	0.54	1.76	0.526667
ENSRNOG00000046120	Uchl3	ubiquitin C-terminal hydrolase L3 [Source:RGD Symbol;Acc:1561196]	0.04	-4.6491	0.0176071	0.0398416	yes	down	1.55	0.67	0	0	0	0	0.74	0
ENSRNOG00000046192	Nsun4	NOP2/Sun RNA methyltransferase family member 4 [Source:RGD Symbol;Acc:1559652]	2.652	1.40704	6.98271e-05	0.00026155	yes	up	0.9	2.63	1.27	5.51	3.98	4.63	1.6	4.70667
ENSRNOG00000046214	Cyp27b1	cytochrome P450, family 27, subfamily b, polypeptide 1 [Source:RGD Symbol;Acc:69192]	0.281	-1.83311	1.44073e-23	3.10203e-22	yes	down	6.29	5.86	5.92	1.37	1.42	2.32	6.02333	1.70333
ENSRNOG00000046286	AABR07055878.1	-	3.24	1.69608	2.10327e-92	6.17123e-90	yes	up	223.35	261.31	256.49	900.55	978.23	776.56	247.05	885.113
ENSRNOG00000046366	Dmd	dystrophin [Source:RGD Symbol;Acc:2507]	3.181	1.66963	3.83334e-18	5.5963e-17	yes	up	1.15	0.96	0.97	5.73	4.11	3.54	1.02667	4.46
ENSRNOG00000046379	LOC100912604	spermidine synthase-like [Source:RGD Symbol;Acc:6485978]	0.215	-2.22013	0.00180689	0.00517282	yes	down	61.63	46.52	45.86	7.08	4.63	24.83	51.3367	12.18
ENSRNOG00000046404	LOC291276	similar to isopentenyl diphosphate delta-isomerase type 2 [Source:RGD Symbol;Acc:1598362]	0.247	-2.01716	6.81839e-05	0.000255843	yes	down	11.23	11.01	7.17	1.8	3.04	2.75	9.80333	2.53
ENSRNOG00000046560	AC109096.1	-	2.382	1.25234	0.0102885	0.0247441	yes	up	26.72	36.22	48.72	98.81	87.81	101.77	37.22	96.13
ENSRNOG00000046607	Cited4	Cbp/p300-interacting transactivator, with Glu/Asp-rich carboxy-terminal domain, 4 [Source:RGD Symbol;Acc:620113]	3.133	1.64746	0.00696751	0.0174965	yes	up	0.44	0.66	1.11	3.22	2.48	1.99	0.736667	2.56333
ENSRNOG00000046787	AC244815.1	-	2.829	1.50041	0.00285136	0.00781419	yes	up	0.81	0.62	1.05	2.73	2.65	2.51	0.826667	2.63
ENSRNOG00000046858	MGC109340	similar to Microsomal signal peptidase 23 kDa subunit (SPase 22 kDa subunit) (SPC22/23) [Source:RGD Symbol;Acc:1563536]	3.264	1.70655	1.416e-22	2.89468e-21	yes	up	4.34	5.17	3.91	16.4	15.48	16.63	4.47333	16.17
ENSRNOG00000047076	Oas1i	2 ' -5 ' oligoadenylate synthetase 1I [Source:RGD Symbol;Acc:1359379]	2.162	1.11219	8.72592e-05	0.000321771	yes	up	2.89	3.34	2.8	9.46	4.99	6.93	3.01	7.12667
ENSRNOG00000047158	Selenbp1	selenium binding protein 1 [Source:RGD Symbol;Acc:620571]	3.367	1.75126	1.76448e-11	1.44996e-10	yes	up	1.92	1.6	3.57	7.56	10.12	8.99	2.36333	8.89
ENSRNOG00000047174	Pcdha4	protocadherin alpha 4 [Source:RGD Symbol;Acc:620337]	2.633	1.39673	0.00586034	0.0149879	yes	up	0.31	0.37	0.38	0.92	1.52	0.66	0.353333	1.03333
ENSRNOG00000047261	AABR07031445.1	-	2.313	1.20948	2.17296e-07	1.15798e-06	yes	up	33.81	15.51	11.49	30.2	30.9	28.47	20.27	29.8567
ENSRNOG00000047306	Stap2	signal transducing adaptor family member 2 [Source:RGD Symbol;Acc:1566020]	4.247	2.08629	8.41961e-17	1.10228e-15	yes	up	1.84	1.68	1.89	8.21	7.93	9.4	1.80333	8.51333
ENSRNOG00000047314	Tk1	thymidine kinase 1 [Source:RGD Symbol;Acc:621014]	2.159	1.11032	1.81771e-13	1.79777e-12	yes	up	6.7	6.15	7.33	16.65	18.57	13.15	6.72667	16.1233
ENSRNOG00000047349	AABR07006269.1	-	2.415	1.27219	3.20734e-11	2.57344e-10	yes	up	3.89	5.01	3.31	13.71	13.86	27.16	4.07	18.2433
ENSRNOG00000047369	LOC100910057	sulfotransferase 1C2-like [Source:RGD Symbol;Acc:6500449]	0.124	-3.00657	1.64214e-05	6.77127e-05	yes	down	1.88	5	3.39	3.97	0.11	0.23	3.42333	1.43667
ENSRNOG00000047439	Pot1b	protection of telomeres 1B [Source:RGD Symbol;Acc:1582873]	2.219	1.14979	0.000625711	0.00196333	yes	up	1.1	0.8	1.23	2.4	3.03	2.24	1.04333	2.55667
ENSRNOG00000047491	AABR07037520.1	-	2.334	1.22306	4.12315e-06	1.86176e-05	yes	up	0.73	8.6	1.11	15.92	16.69	2.16	3.48	11.59
ENSRNOG00000047574	Nrxn3	neurexin 3 [Source:RGD Symbol;Acc:620212]	0.22	-2.18443	0.000120499	0.000432721	yes	down	3.92	2.53	1.18	0.15	0.16	0.1	2.54333	0.136667
ENSRNOG00000047594	LOC108348069	HEAT repeat-containing protein 1 [Source:RGD Symbol;Acc:11474378]	0.486	-1.04159	3.11699e-24	6.972e-23	yes	down	9.57	7.18	6.73	3.95	3.87	4.03	7.82667	3.95
ENSRNOG00000047714	Tmem37	transmembrane protein 37 [Source:RGD Symbol;Acc:628689]	34.743	5.11864	0.00158069	0.00457159	yes	up	0	0	0	0.39	0.64	0.33	0	0.453333
ENSRNOG00000047746	AABR07000398.1	-	0.416	-1.26559	0.00679281	0.0170923	yes	down	1517.23	931.12	1128.37	853.34	454.85	333.63	1192.24	547.273
ENSRNOG00000047786	NEWGENE_1308171	osteoglycin [Source:RGD Symbol;Acc:11378586]	0.326	-1.61735	0.00121509	0.00358914	yes	down	2.55	1.56	1.78	0.42	1.15	0.6	1.96333	0.723333
ENSRNOG00000047790	B9d1	B9 domain containing 1 [Source:RGD Symbol;Acc:1305522]	2.171	1.11842	1.57889e-10	1.16616e-09	yes	up	12.34	7.66	12.35	28.6	34.5	30.85	10.7833	31.3167
ENSRNOG00000047821	Smlr1	small leucine-rich protein 1 [Source:RGD Symbol;Acc:1586664]	14.925	3.8997	5.45765e-30	1.70854e-28	yes	up	2.55	4.05	5.42	87.7	77.69	54.82	4.00667	73.4033
ENSRNOG00000047876	LOC689986	hypothetical protein LOC689986 [Source:RGD Symbol;Acc:1586315]	0.295	-1.75936	0.011202	0.0266921	yes	down	0.65	0.62	0.42	0	0.39	0.18	0.563333	0.19
ENSRNOG00000047895	Mettl1	methyltransferase like 1 [Source:RGD Symbol;Acc:1593036]	0.486	-1.04133	3.27553e-11	2.62675e-10	yes	down	10.68	9.47	9.57	5.62	4.9	5.5	9.90667	5.34
ENSRNOG00000047967	Arhgef19	Rho guanine nucleotide exchange factor 19 [Source:RGD Symbol;Acc:1304766]	2.314	1.2106	3.19009e-12	2.83134e-11	yes	up	1.82	2.1	2.08	31.29	5.66	4.65	2	13.8667
ENSRNOG00000048049	AABR07006049.2	liprin-alpha-1-like [Source:NCBI gene;Acc:103689951]	0.409	-1.29117	1.85936e-07	1.00229e-06	yes	down	10.03	8.56	4.67	3.01	1.31	3.21	7.75333	2.51
ENSRNOG00000048073	LOC103694169	60S ribosomal protein L39 [Source:RGD Symbol;Acc:9258222]	0.041	-4.6122	0.0186916	0.0419656	yes	down	179.13	0	231.03	0	0	0	136.72	0
ENSRNOG00000048114	Echdc3	enoyl CoA hydratase domain containing 3 [Source:RGD Symbol;Acc:1589147]	2.297	1.19953	0.00565999	0.0145451	yes	up	1.42	5.34	0.98	5.9	3.4	3.75	2.58	4.35
ENSRNOG00000048118	LOC100910438	ankyrin repeat family A protein 2-like [Source:RGD Symbol;Acc:6498684]	2.208	1.143	0.000211462	0.000728435	yes	up	1.68	1.88	1	3.37	3.04	4.72	1.52	3.71
ENSRNOG00000048148	Ly6l	lymphocyte antigen 6 family member L [Source:RGD Symbol;Acc:1597652]	2.661	1.41194	0.00999623	0.0241485	yes	up	0.45	0.75	0.83	2.21	2.35	1.44	0.676667	2
ENSRNOG00000048190	Rgmb	repulsive guidance molecule BMP co-receptor b [Source:RGD Symbol;Acc:1595392]	0.489	-1.03327	1.46286e-14	1.60251e-13	yes	down	51.47	43.66	40.35	28.95	19.48	24.68	45.16	24.37
ENSRNOG00000048193	Hnrnph3	heterogeneous nuclear ribonucleoprotein H3 [Source:RGD Symbol;Acc:1310019]	0.439	-1.18697	3.28963e-33	1.16926e-31	yes	down	132.56	109.22	116.4	48.13	48.95	66.16	119.393	54.4133
ENSRNOG00000048231	Tmem235	transmembrane protein 235 [Source:RGD Symbol;Acc:1591141]	0.265	-1.91486	0.00486463	0.0127107	yes	down	2.46	4.72	5.23	0.93	2.05	0.86	4.13667	1.28
ENSRNOG00000048329	AABR07066946.2	-	0.04	-4.6331	0.0097581	0.0236508	yes	down	0.16	0.32	0.2	0	0	0	0.226667	0
ENSRNOG00000048431	Nynrin	NYN domain and retroviral integrase containing [Source:RGD Symbol;Acc:6486974]	2.293	1.19712	1.65503e-25	3.99449e-24	yes	up	2.22	2.26	2.42	5.82	6.21	5.61	2.3	5.88
ENSRNOG00000048495	Rrp12	ribosomal RNA processing 12 homolog [Source:RGD Symbol;Acc:1591867]	0.325	-1.62264	8.66046e-49	5.81144e-47	yes	down	14.41	13.45	11.96	4.93	4.37	5.04	13.2733	4.78
ENSRNOG00000048561	Hprt1	hypoxanthine phosphoribosyltransferase 1 [Source:RGD Symbol;Acc:2826]	3.874	1.95377	1.04169e-05	4.41958e-05	yes	up	3.32	2.76	6.35	6.02	22.37	25.45	4.14333	17.9467
ENSRNOG00000048861	LOC498122	similar to CG15908-PA [Source:RGD Symbol;Acc:1595717]	0.435	-1.20112	0.00205603	0.00581926	yes	down	2.58	2.18	2.46	1.08	1.12	1.28	2.40667	1.16
ENSRNOG00000048897	Vmac	vimentin-type intermediate filament associated coiled-coil protein [Source:RGD Symbol;Acc:1303340]	2.63	1.39509	0.0109541	0.0261723	yes	up	1.2	5.1	2.66	9.8	8.26	7.68	2.98667	8.58
ENSRNOG00000048915	Twf2	twinfilin actin-binding protein 2 [Source:RGD Symbol;Acc:1591460]	2.114	1.08016	1.52489e-12	1.40855e-11	yes	up	8.57	7.14	10.27	19.03	21.18	20.87	8.66	20.36
ENSRNOG00000048917	LOC100909604	homeobox protein Hox-A6-like [Source:RGD Symbol;Acc:6502601]	2.932	1.55165	0.000628064	0.00196989	yes	up	0.25	0.42	0.47	1.66	0.94	1.08	0.38	1.22667
ENSRNOG00000048961	Bhlhe41	basic helix-loop-helix family, member e41 [Source:RGD Symbol;Acc:70900]	3.494	1.80504	9.95208e-18	1.40361e-16	yes	up	3.69	4.33	4.09	16.08	17.24	13.57	4.03667	15.63
ENSRNOG00000049057	Znrf2	zinc and ring finger 2 [Source:RGD Symbol;Acc:1306645]	0.406	-1.29905	2.12309e-59	2.11799e-57	yes	down	24.92	22.41	20.54	9.84	11.49	9.51	22.6233	10.28
ENSRNOG00000049121	Bysl	bystin-like [Source:RGD Symbol;Acc:727959]	0.377	-1.40917	1.56516e-39	7.48277e-38	yes	down	38.23	34.55	39.22	14.58	15.21	17.01	37.3333	15.6
ENSRNOG00000049123	AABR07066510.1	-	3.681	1.88004	0.000138235	0.000491226	yes	up	4	6.97	5.14	27.78	13.94	17.68	5.37	19.8
ENSRNOG00000049221	Kdm4b	lysine demethylase 4B [Source:RGD Symbol;Acc:1588576]	2.986	1.57831	1.76112e-86	4.39223e-84	yes	up	9.46	9.46	12.67	31.63	40.29	35.06	10.53	35.66
ENSRNOG00000049272	AABR07048303.1	-	2.267	1.18067	0.000515612	0.00164652	yes	up	4.05	3.22	2.21	8.51	7.29	7.99	3.16	7.93
ENSRNOG00000049298	LOC100909595	solute carrier family 2, facilitated glucose transporter member 3-like [Source:RGD Symbol;Acc:6502547]	3.015	1.59231	8.92953e-177	1.33622e-173	yes	up	109.49	109.5	98.31	368.69	352.98	340.18	105.767	353.95
ENSRNOG00000049334	Atp2c2	ATPase secretory pathway Ca2+ transporting 2 [Source:RGD Symbol;Acc:620647]	5.422	2.43873	0.00122904	0.00362676	yes	up	0.14	0.06	0.08	0.71	0.62	0.35	0.0933333	0.56
ENSRNOG00000049355	Arxes2	adipocyte-related X-chromosome expressed sequence 2 [Source:RGD Symbol;Acc:2322092]	2.413	1.27056	0.00610262	0.0155419	yes	up	5.15	3.03	2.54	9.37	10.54	8.12	3.57333	9.34333
ENSRNOG00000049403	LOC108348294	alpha-1,6-mannosylglycoprotein 6-beta-N-acetylglucosaminyltransferase A-like [Source:RGD Symbol;Acc:11434917]	2.157	1.10923	0.00117145	0.00347671	yes	up	2.57	2.11	1.58	5.14	4.71	5.16	2.08667	5.00333
ENSRNOG00000049517	Tnfaip3	TNF alpha induced protein 3 [Source:RGD Symbol;Acc:1589275]	2.092	1.06483	1.14588e-25	2.79265e-24	yes	up	6.86	6.15	6.1	14.58	13.73	15.59	6.37	14.6333
ENSRNOG00000049681	AABR07031491.2	-	2.155	1.10752	3.61929e-13	3.48963e-12	yes	up	6.13	5.83	8.5	17.39	15.44	16.11	6.82	16.3133
ENSRNOG00000049828	Crlf2	cytokine receptor-like factor 2 [Source:RGD Symbol;Acc:621078]	0.457	-1.12845	1.42351e-07	7.75442e-07	yes	down	12.05	10.89	9.93	5.4	4.35	6.86	10.9567	5.53667
ENSRNOG00000049882	Adcyap1	adenylate cyclase activating polypeptide 1 [Source:RGD Symbol;Acc:2037]	8.789	3.13569	5.61773e-06	2.48636e-05	yes	up	0.14	0.07	0.12	1.05	1.24	1.24	0.11	1.17667
ENSRNOG00000049942	RGD1564899	similar to chromosome 10 open reading frame 71 [Source:RGD Symbol;Acc:1564899]	8.592	3.10298	0.0106718	0.0255467	yes	up	0	0.03	0.01	0.15	0.18	0.09	0.0133333	0.14
ENSRNOG00000049994	Ifi44l	interferon-induced protein 44-like [Source:RGD Symbol;Acc:1595861]	2.16	1.11079	0.00525067	0.0136242	yes	up	1.01	0.67	0.72	1.88	1.94	2.08	0.8	1.96667
ENSRNOG00000049995	Slc40a1	solute carrier family 40 member 1 [Source:RGD Symbol;Acc:620180]	4.481	2.16376	2.38687e-06	1.11199e-05	yes	up	0.3	0.19	0.66	1.06	1.27	2.11	0.383333	1.48
ENSRNOG00000050121	Rhag	Rh-associated glycoprotein [Source:RGD Symbol;Acc:61871]	25.619	4.67913	0.00757069	0.0188436	yes	up	0	0	0	0.24	0.11	0.18	0	0.176667
ENSRNOG00000050146	Fam122b	family with sequence similarity 122B [Source:RGD Symbol;Acc:1560129]	2.001	1.0008	8.58427e-05	0.000316714	yes	up	2.1	1.93	2.55	4.96	6	3.33	2.19333	4.76333
ENSRNOG00000050158	Cracr2b	calcium release activated channel regulator 2B [Source:RGD Symbol;Acc:1560911]	0.011	-6.54922	1.67121e-06	7.93148e-06	yes	down	0.8	0.99	0.6	0	0	0	0.796667	0
ENSRNOG00000050190	Eng	endoglin [Source:RGD Symbol;Acc:1593188]	2.468	1.30328	0.019182	0.042957	yes	up	0.22	0.21	0.21	0.44	0.62	0.74	0.213333	0.6
ENSRNOG00000050315	Dcxr	dicarbonyl and L-xylulose reductase [Source:RGD Symbol;Acc:620031]	4.359	2.12397	6.56939e-10	4.60874e-09	yes	up	2	2.12	1.84	8.83	10.35	8.6	1.98667	9.26
ENSRNOG00000050343	Jmy	junction mediating and regulatory protein, p53 cofactor [Source:NCBI gene;Acc:683593]	2.25	1.16984	3.48433e-23	7.32296e-22	yes	up	3.6	4.27	3.44	9.16	9.29	9.82	3.77	9.42333
ENSRNOG00000050393	LOC103694169	60S ribosomal protein L39 [Source:RGD Symbol;Acc:9258222]	0.041	-4.6122	0.0186916	0.0419656	yes	down	179.13	0	231.03	0	0	0	136.72	0
ENSRNOG00000050413	Samd15	sterile alpha motif domain containing 15 [Source:RGD Symbol;Acc:1589368]	3.695	1.88553	0.000311274	0.00103878	yes	up	0.74	0.49	0.14	2.54	4.09	1.15	0.456667	2.59333
ENSRNOG00000050419	Avil	advillin [Source:RGD Symbol;Acc:620301]	0.383	-1.38282	0.0179815	0.0405967	yes	down	0.48	0.95	0.49	0.07	0.34	0.41	0.64	0.273333
ENSRNOG00000050509	Ebi3	Epstein-Barr virus induced 3 [Source:RGD Symbol;Acc:1589467]	3.241	1.69631	0.0050005	0.0130248	yes	up	0.79	0.14	0.66	2.18	2.17	1.38	0.53	1.91
ENSRNOG00000050585	Pgam1	phosphoglycerate mutase 1 [Source:RGD Symbol;Acc:3312]	2.039	1.02781	7.91624e-73	1.22122e-70	yes	up	465.78	487.35	502.73	1081.01	1169.68	1042.84	485.287	1097.84
ENSRNOG00000050650	Ttc16	tetratricopeptide repeat domain 16 [Source:RGD Symbol;Acc:2318922]	2.123	1.08588	0.00492885	0.0128606	yes	up	0.65	0.67	0.53	1.15	1.15	2.07	0.616667	1.45667
ENSRNOG00000050669	LOC100911515	triosephosphate isomerase-like [Source:RGD Symbol;Acc:6492323]	3.514	1.81314	2.78941e-05	0.000111308	yes	up	7.5	7.31	8.22	15.82	97.37	46.39	7.67667	53.1933
ENSRNOG00000050767	Nrn1	neuritin 1 [Source:RGD Symbol;Acc:621586]	5.774	2.52945	2.02487e-55	1.75146e-53	yes	up	6.17	6.17	5.58	31.31	39.89	34.6	5.97333	35.2667
ENSRNOG00000050786	AC103024.2	-	0.036	-4.79626	0.0030427	0.00829496	yes	down	16.03	18.47	0	0	1.53	0.02	11.5	0.516667
ENSRNOG00000050805	LOC102550456	TSC22 domain family protein 4-like [Source:RGD Symbol;Acc:7605479]	2.013	1.0094	1.07082e-12	1.00336e-11	yes	up	7.91	10.14	7.44	14.75	16.84	14.56	8.49667	15.3833
ENSRNOG00000050968	Ptger2	prostaglandin E receptor 2 [Source:RGD Symbol;Acc:620020]	0.492	-1.02295	0.00319233	0.00865712	yes	down	2.26	1.98	2.4	1.58	0.8	1.23	2.21333	1.20333
ENSRNOG00000050997	Ifrd1	interferon-related developmental regulator 1 [Source:RGD Symbol;Acc:2867]	0.488	-1.03633	0.000441433	0.00142855	yes	down	144.73	120.59	117.45	79.19	44.07	83.52	127.59	68.9267
ENSRNOG00000051189	AC141377.1	-	0.194	-2.36545	0.0196706	0.0439479	yes	down	6.1	2.42	2.93	2.82	0	0.47	3.81667	1.09667
ENSRNOG00000051221	AABR07070310.1	thrombospondin type 1 domain containing 4 [Source:NCBI gene;Acc:315728]	0.025	-5.34023	0.0013221	0.00388301	yes	down	0.72	0.48	0.13	0	0	0	0.443333	0
ENSRNOG00000051232	Gbe1	glucan (1,4-alpha-), branching enzyme 1 [Source:MGI Symbol;Acc:MGI:1921435]	4.418	2.14348	7.14404e-58	6.76604e-56	yes	up	11.86	14.66	18.33	78.56	79.34	60.35	14.95	72.75
ENSRNOG00000051245	AC141377.2	-	0.291	-1.77929	7.14029e-06	3.11236e-05	yes	down	7.61	7.72	6.87	1.28	1.79	4.07	7.4	2.38
ENSRNOG00000051291	Dnhd1	dynein heavy chain domain 1 [Source:RGD Symbol;Acc:1584052]	0.385	-1.37601	1.25662e-32	4.36289e-31	yes	down	9.67	8.19	7.99	4.7	3.45	4	8.61667	4.05
ENSRNOG00000051301	AABR07006502.1	-	2.836	1.50364	0.000266292	0.000902149	yes	up	0.73	1.23	0.78	2.09	3.09	3.41	0.913333	2.86333
ENSRNOG00000051325	AABR07039000.1	-	24.478	4.61343	0.017187	0.0390108	yes	up	0	0	0	0.52	0.71	0.03	0	0.42
ENSRNOG00000051711	Kpna1	karyopherin subunit alpha 1 [Source:RGD Symbol;Acc:735064]	0.469	-1.0928	6.80918e-59	6.74785e-57	yes	down	37.1	36.34	33.83	17.26	18.43	21.94	35.7567	19.21
ENSRNOG00000051867	Zfp600	zinc finger protein 600 [Source:RGD Symbol;Acc:9286049]	2.465	1.30131	1.98962e-06	9.35069e-06	yes	up	0.87	1.4	0.72	3.03	2.75	2.37	0.996667	2.71667
ENSRNOG00000051868	RGD1561277	RGD1561277 [Source:RGD Symbol;Acc:1561277]	0.383	-1.38531	3.19809e-24	7.14271e-23	yes	down	9.16	8.34	7.34	3.22	3.31	4.02	8.28	3.51667
ENSRNOG00000051922	AABR07059663.1	-	3.8	1.92617	4.8715e-37	2.08277e-35	yes	up	1.51	1.73	1.84	7.46	7.88	6.15	1.69333	7.16333
ENSRNOG00000051941	Fam78b	family with sequence similarity 78, member B [Source:MGI Symbol;Acc:MGI:2443050]	0.468	-1.09445	2.42615e-09	1.60855e-08	yes	down	5.03	4.04	3.98	3.53	4.16	3.84	4.35	3.84333
ENSRNOG00000052003	Mkrn2os	MKRN2 opposite strand [Source:RGD Symbol;Acc:2320714]	0.326	-1.61924	0.000319004	0.00106221	yes	down	0.46	0.83	0.43	0.09	0.24	0.29	0.573333	0.206667
ENSRNOG00000052037	AABR07015917.1	-	2.829	1.50019	0.00227414	0.00637033	yes	up	2.01	1.18	1.44	4.32	5.28	4.87	1.54333	4.82333
ENSRNOG00000052070	Aldh1a3	aldehyde dehydrogenase 1 family, member A3 [Source:RGD Symbol;Acc:628662]	14.013	3.8087	2.51612e-08	1.48819e-07	yes	up	0.02	0.02	0.12	0.81	0.96	0.77	0.0533333	0.846667
ENSRNOG00000052134	Pigy	phosphatidylinositol glycan anchor biosynthesis, class Y [Source:RGD Symbol;Acc:2318067]	0.317	-1.65526	2.63079e-20	4.57225e-19	yes	down	15.92	12.99	14.66	5.74	4.4	5.16	14.5233	5.1
ENSRNOG00000052176	AC115255.1	-	3.106	1.63492	0.000952709	0.00288999	yes	up	1.29	1.59	0.49	3.57	5.15	2.11	1.12333	3.61
ENSRNOG00000052237	AABR07071904.1	-	0.388	-1.36518	0.00323584	0.00876084	yes	down	0.69	0.71	0.55	0.3	0.33	0.21	0.65	0.28
ENSRNOG00000052273	LOC100363116	hypothetical protein LOC100363116 [Source:RGD Symbol;Acc:2324773]	0.42	-1.25228	0.0165349	0.037735	yes	down	1.29	0.96	1.14	0.46	0.91	0.19	1.13	0.52
ENSRNOG00000052354	Arhgef40	Rho guanine nucleotide exchange factor 40 [Source:RGD Symbol;Acc:1308093]	2.597	1.37662	6.4252e-32	2.15575e-30	yes	up	2.99	3.09	3.63	8.61	10.3	8.97	3.23667	9.29333
ENSRNOG00000052444	Samd9	sterile alpha motif domain containing 9 [Source:RGD Symbol;Acc:1563091]	3.535	1.82186	6.3178e-36	2.60439e-34	yes	up	1.47	1.57	1.26	6.62	5.48	5.3	1.43333	5.8
ENSRNOG00000052499	Rab27a	RAB27A, member RAS oncogene family [Source:RGD Symbol;Acc:620918]	3.089	1.62704	0.00440197	0.0116052	yes	up	0.49	0.08	0.18	0.86	0.92	0.78	0.25	0.853333
ENSRNOG00000052572	LOC103690302	AF4/FMR2 family member 2 [Source:RGD Symbol;Acc:9389890]	0.442	-1.17661	1.33949e-13	1.34344e-12	yes	down	5.33	2.88	2.67	1.6	1.31	1.13	3.62667	1.34667
ENSRNOG00000052634	Lsmem2	leucine-rich single-pass membrane protein 2 [Source:RGD Symbol;Acc:1589957]	0.3	-1.73636	0.0217724	0.0480747	yes	down	1.46	1.56	1.15	0.31	0.34	0.74	1.39	0.463333
ENSRNOG00000052688	Dnah2	dynein, axonemal, heavy chain 2 [Source:RGD Symbol;Acc:1565087]	2.757	1.46314	0.000176985	0.000618785	yes	up	0.09	0.08	0.07	0.21	0.24	0.28	0.08	0.243333
ENSRNOG00000052761	AC095390.2	-	22.013	4.46032	0.0172401	0.0391057	yes	up	0	0	0	0.97	0.21	0.7	0	0.626667
ENSRNOG00000052948	AABR07049134.4	-	2.409	1.26846	0.000634647	0.00198929	yes	up	0.5	1.36	0.63	2.56	1.87	2.64	0.83	2.35667
ENSRNOG00000052977	LOC103690033	isoleucine--tRNA ligase, cytoplasmic-like [Source:RGD Symbol;Acc:9226700]	0.441	-1.18247	1.31242e-07	7.18325e-07	yes	down	4.44	4.32	4.49	2.58	1.85	2.25	4.41667	2.22667
ENSRNOG00000053015	Ccdc189	coiled-coil domain containing 189 [Source:RGD Symbol;Acc:1593368]	4.464	2.15827	5.19754e-10	3.68083e-09	yes	up	1.09	1.08	0.71	3.8	5.6	4.81	0.96	4.73667
ENSRNOG00000053060	Zfc3h1	zinc finger, C3H1-type containing [Source:RGD Symbol;Acc:1306287]	0.48	-1.05852	1.28939e-42	6.99075e-41	yes	down	131.55	117.94	114.81	56.66	67.21	71.53	121.433	65.1333
ENSRNOG00000053122	Scn1a	sodium voltage-gated channel alpha subunit 1 [Source:RGD Symbol;Acc:69364]	5.638	2.49526	2.3637e-18	3.51245e-17	yes	up	0.18	0.15	0.23	1.27	1.12	1.1	0.186667	1.16333
ENSRNOG00000053265	AABR07070341.2	-	0.068	-3.88041	0.0210268	0.0466141	yes	down	0.93	2.46	1.09	0	0	0.3	1.49333	0.1
ENSRNOG00000053334	Stmn4	stathmin 4 [Source:RGD Symbol;Acc:69349]	13.461	3.7507	0.000979596	0.00296315	yes	up	0	0	0.17	0.54	0.93	1.18	0.0566667	0.883333
ENSRNOG00000053347	Ccdc28a	coiled-coil domain containing 28A [Source:RGD Symbol;Acc:1310326]	2.199	1.13674	6.84039e-07	3.42454e-06	yes	up	4.27	6.85	5.37	14.78	10.43	14.85	5.49667	13.3533
ENSRNOG00000053387	AABR07013288.4	-	5.134	2.35995	0.020723	0.0460478	yes	up	0.24	0.65	0	1.82	0.8	2.52	0.296667	1.71333
ENSRNOG00000053448	AC123346.1	-	0.383	-1.38579	1.23268e-34	4.71761e-33	yes	down	19.85	17.2	18.17	6.32	7.34	9.7	18.4067	7.78667
ENSRNOG00000053542	AABR07067469.1	-	0.145	-2.78481	4.01236e-13	3.85372e-12	yes	down	6.97	4.43	3.72	1.5	0.61	0.7	5.04	0.936667
ENSRNOG00000053675	Dhh	desert hedgehog signaling molecule [Source:RGD Symbol;Acc:620711]	2.186	1.12802	1.40059e-13	1.40284e-12	yes	up	3.73	4.38	4.13	10.1	10.16	9.43	4.08	9.89667
ENSRNOG00000053753	AABR07070307.1	-	0.125	-3.0043	4.83354e-06	2.16295e-05	yes	down	0.51	0.29	0.23	0.02	0.09	0.03	0.343333	0.0466667
ENSRNOG00000053811	Arg2	arginase 2 [Source:RGD Symbol;Acc:2151]	0.49	-1.02968	1.25048e-11	1.04188e-10	yes	down	5.68	5.61	6.74	3.18	3.1	3.61	6.01	3.29667
ENSRNOG00000053867	AC098981.1	-	2.325	1.21693	4.57631e-32	1.55636e-30	yes	up	8.72	7.06	6.43	17.28	17.16	15.46	7.40333	16.6333
ENSRNOG00000053875	Nacad	NAC alpha domain containing [Source:RGD Symbol;Acc:1559824]	2.629	1.39466	6.93329e-07	3.46873e-06	yes	up	3.02	3.91	5.3	23.86	24.39	14.7	4.07667	20.9833
ENSRNOG00000053891	AABR07018078.1	PHD finger protein 11 [Source:NCBI gene;Acc:361051]	2.917	1.54432	0.00349003	0.00938788	yes	up	0.56	0.71	0.46	2.11	1.87	1.71	0.576667	1.89667
ENSRNOG00000054157	Nadk2	NAD kinase 2, mitochondrial [Source:RGD Symbol;Acc:1306809]	4.233	2.08183	9.41981e-52	7.08332e-50	yes	up	3.41	3.68	4.68	19.73	18	17.07	3.92333	18.2667
ENSRNOG00000054189	AABR07028157.1	-	0.166	-2.59503	2.97064e-05	0.000118099	yes	down	3.56	1.47	2.21	0.51	0.41	0.44	2.41333	0.453333
ENSRNOG00000054301	AABR07049799.1	-	0.476	-1.07136	0.00529589	0.0137202	yes	down	3.4	2.43	2.93	1.02	1.44	2.18	2.92	1.54667
ENSRNOG00000054506	Nccrp1	non-specific cytotoxic cell receptor protein 1 homolog (zebrafish) [Source:RGD Symbol;Acc:1305932]	6.954	2.79792	0.00132456	0.00388946	yes	up	0	0.11	0.32	0.68	2.05	0.7	0.143333	1.14333
ENSRNOG00000054524	Tnip3	TNFAIP3 interacting protein 3 [Source:RGD Symbol;Acc:1588732]	8.304	3.05384	0.0123821	0.0292802	yes	up	0.02	0.02	0.01	0.15	0.2	0.06	0.0166667	0.136667
ENSRNOG00000054603	Pacsin1	protein kinase C and casein kinase substrate in neurons 1 [Source:RGD Symbol;Acc:3247]	2.505	1.32456	5.70862e-15	6.43252e-14	yes	up	2.55	2.22	3.05	7.68	8.6	7.02	2.60667	7.76667
ENSRNOG00000054625	Fhod1	formin homology 2 domain containing 1 [Source:RGD Symbol;Acc:1589776]	2.498	1.32087	1.18843e-17	1.66358e-16	yes	up	2.5	3.17	4.29	9.06	11.03	8.65	3.32	9.58
ENSRNOG00000054695	Calcrl	calcitonin receptor like receptor [Source:RGD Symbol;Acc:2255]	0.452	-1.14585	0.00210388	0.00593855	yes	down	0.89	1.23	0.6	0.43	0.42	0.43	0.906667	0.426667
ENSRNOG00000054698	AABR07066792.1	-	2.81	1.4904	4.56268e-18	6.63517e-17	yes	up	2.88	4.81	2.78	12.95	10.66	10.26	3.49	11.29
ENSRNOG00000054723	AABR07058174.1	-	0.021	-5.58312	0.000324544	0.0010785	yes	down	1.26	0.63	0.33	0	0	0	0.74	0
ENSRNOG00000054809	AABR07026032.1	-	0.106	-3.2329	2.05103e-35	8.25042e-34	yes	down	3.4	4.17	3.37	0.28	0.34	0.57	3.64667	0.396667
ENSRNOG00000054855	AABR07014855.1	-	40.435	5.33754	0.000504848	0.00161525	yes	up	0.19	0	0	0.38	1.7	0.77	0.0633333	0.95
ENSRNOG00000054872	RF00213	-	0.277	-1.85126	1.54084e-45	9.22285e-44	yes	down	106.39	111.64	112.67	29.99	29.09	42.07	110.233	33.7167
ENSRNOG00000054963	Rhbdd1	rhomboid domain containing 1 [Source:RGD Symbol;Acc:1306477]	0.414	-1.27142	4.42587e-43	2.46204e-41	yes	down	31.89	28.58	28.2	13.09	12.15	15.53	29.5567	13.59
ENSRNOG00000054989	Grhl1	grainyhead-like transcription factor 1 [Source:RGD Symbol;Acc:1305735]	0.284	-1.81354	5.26391e-23	1.10167e-21	yes	down	6.13	4.84	5.54	1.58	1.54	2.2	5.50333	1.77333
ENSRNOG00000054990	AABR07060133.1	-	2.173	1.11969	0.000196148	0.000680853	yes	up	1.03	1.11	0.89	2.42	1.82	3.07	1.01	2.43667
ENSRNOG00000055157	Pard6g	par-6 family cell polarity regulator gamma [Source:RGD Symbol;Acc:1305016]	2.48	1.31036	0.000283988	0.000955393	yes	up	1.22	0.99	1.78	3.03	4.16	3.84	1.33	3.67667
ENSRNOG00000055179	Tsen34l1	tRNA splicing endonuclease subunit 34-like 1 [Source:RGD Symbol;Acc:6503363]	2.292	1.1963	2.48967e-18	3.68137e-17	yes	up	17.05	19.91	18.69	42.02	49.13	49.9	18.55	47.0167
ENSRNOG00000055248	AABR07003056.2	-	13.612	3.76681	0.00127991	0.00376722	yes	up	0.17	0.83	0	6.8	5.05	3.77	0.333333	5.20667
ENSRNOG00000055251	Prtg	protogenin [Source:RGD Symbol;Acc:1307157]	3.778	1.91745	5.75018e-06	2.53972e-05	yes	up	0.09	0.26	0.18	0.84	0.74	0.63	0.176667	0.736667
ENSRNOG00000055418	RF00405	-	2.837	1.50417	0.0135789	0.0317988	yes	up	0.71	1.99	1.15	4.91	3.28	3.78	1.28333	3.99
ENSRNOG00000055454	Arl13a	ADP ribosylation factor like GTPase 13A [Source:RGD Symbol;Acc:1562947]	2.222	1.15193	0.00210413	0.00593855	yes	up	4.43	11.79	1.22	61.12	20.18	8.87	5.81333	30.0567
ENSRNOG00000055527	Arap3	ArfGAP with RhoGAP domain, ankyrin repeat and PH domain 3 [Source:RGD Symbol;Acc:1304938]	2.065	1.04636	8.2909e-22	1.60706e-20	yes	up	4.55	4.17	3.59	8.82	10.46	9.46	4.10333	9.58
ENSRNOG00000055547	AABR07001519.1	-	0.26	-1.94514	0.0100443	0.0242347	yes	down	5.66	2.62	1.82	0.27	1.3	0.61	3.36667	0.726667
ENSRNOG00000055721	Rnf128	ring finger protein 128, E3 ubiquitin protein ligase [Source:RGD Symbol;Acc:1566282]	4.788	2.25946	1.68682e-16	2.15371e-15	yes	up	0.63	0.74	0.72	3.69	3.59	3.84	0.696667	3.70667
ENSRNOG00000055838	AABR07025263.1	-	3.11	1.63672	0.00952645	0.0231419	yes	up	0.14	0.26	0.07	0.49	0.41	0.62	0.156667	0.506667
ENSRNOG00000056011	LOC314140	ribose-phosphate pyrophosphokinase I -like [Source:RGD Symbol;Acc:1359636]	2.762	1.46579	3.60823e-29	1.07343e-27	yes	up	14.52	13.24	13.82	45.21	48.5	33.54	13.86	42.4167
ENSRNOG00000056076	LOC103694877	macrophage migration inhibitory factor [Source:RGD Symbol;Acc:9444736]	2.248	1.16861	7.54206e-15	8.42864e-14	yes	up	118.34	139.01	124.8	302.01	329.45	320.47	127.383	317.31
ENSRNOG00000056141	Matn3	matrilin 3 [Source:RGD Symbol;Acc:1305085]	3.757	1.90965	6.8111e-05	0.000255641	yes	up	0.4	0.22	0.38	1.11	1.49	1.65	0.333333	1.41667
ENSRNOG00000056209	Exo1	exonuclease 1 [Source:RGD Symbol;Acc:1309465]	2.674	1.41882	9.7695e-08	5.42251e-07	yes	up	1.98	1.13	1.54	4.58	5.07	4.62	1.55	4.75667
ENSRNOG00000056219	Olr1	oxidized low density lipoprotein receptor 1 [Source:RGD Symbol;Acc:620515]	2.455	1.29561	0.00119337	0.00353407	yes	up	0.32	0.33	0.33	0.92	0.69	1.06	0.326667	0.89
ENSRNOG00000056268	AC099449.1	-	2.259	1.17588	0.0047735	0.0124857	yes	up	4.18	2.74	21.36	9.17	24.03	50.27	9.42667	27.8233
ENSRNOG00000056281	Hist1h3b	histone cluster 1, H3b [Source:RGD Symbol;Acc:1591702]	0.061	-4.04601	0.0162684	0.0372519	yes	down	0.55	3.83	4.23	0	0.57	0	2.87	0.19
ENSRNOG00000056382	RF00411	small nucleolar RNA, H/ACA box 9 [Source:MGI Symbol;Acc:MGI:5452234]	0.442	-1.17925	1.36568e-09	9.26385e-09	yes	down	67.37	51.04	50.19	24.94	21.97	33.91	56.2	26.94
ENSRNOG00000056524	Abcd1	ATP binding cassette subfamily D member 1 [Source:RGD Symbol;Acc:1562128]	2.048	1.0345	1.33927e-10	9.96559e-10	yes	up	1.95	2.09	1.82	4.07	4.86	4.42	1.95333	4.45
ENSRNOG00000056553	Rdh12	retinol dehydrogenase 12 [Source:RGD Symbol;Acc:1310462]	3.847	1.94373	0.00884934	0.0216729	yes	up	0.24	0.14	0.22	1.39	0.56	0.57	0.2	0.84
ENSRNOG00000056571	AABR07005779.7	-	10.376	3.37514	0.0186613	0.041929	yes	up	0	0.06	0	0.17	0.19	0.3	0.02	0.22
ENSRNOG00000056580	En1	engrailed homeobox 1 [Source:NCBI gene;Acc:685360]	4.527	2.17867	0.00184704	0.00527968	yes	up	0.29	0.22	0.33	1.42	1.48	1.32	0.28	1.40667
ENSRNOG00000056694	AABR07001100.1	-	0.202	-2.30592	0.0193817	0.043359	yes	down	1.28	2.13	4.19	1.03	0.45	0	2.53333	0.493333
ENSRNOG00000056817	Muc6	mucin 6, oligomeric mucus/gel-forming [Source:RGD Symbol;Acc:628826]	0.405	-1.3047	0.000969557	0.00293693	yes	down	0.42	0.73	0.48	0.16	0.35	0.22	0.543333	0.243333
ENSRNOG00000056849	Kantr	KDM5C adjacent transcript [Source:RGD Symbol;Acc:10045415]	0.373	-1.42369	0.0104107	0.0249857	yes	down	17.7	9.06	15.12	6.56	6.99	3.57	13.96	5.70667
ENSRNOG00000057040	Spns2	sphingolipid transporter 2 [Source:RGD Symbol;Acc:2303312]	3.942	1.97896	1.86706e-12	1.70775e-11	yes	up	0.53	0.57	0.52	2.71	1.88	2.54	0.54	2.37667
ENSRNOG00000057042	Pcca	propionyl-CoA carboxylase subunit alpha [Source:RGD Symbol;Acc:3264]	0.497	-1.00876	3.65209e-13	3.5173e-12	yes	down	13.24	11.5	11.95	6.3	6.9	7.03	12.23	6.74333
ENSRNOG00000057078	Ddit4	DNA-damage-inducible transcript 4 [Source:RGD Symbol;Acc:621731]	3.701	1.88791	2.32051e-62	2.57215e-60	yes	up	14.73	16.66	20.21	65.14	67.71	79.57	17.2	70.8067
ENSRNOG00000057099	AABR07006097.1	-	7.072	2.82203	0.00525628	0.0136341	yes	up	0	0.04	0.06	0.35	0.29	0.15	0.0333333	0.263333
ENSRNOG00000057161	AABR07027407.1	-	5.409	2.43529	3.81015e-22	7.54168e-21	yes	up	12.8	10.1	12.03	66.67	75.87	74.5	11.6433	72.3467
ENSRNOG00000057198	AC134759.1	-	0.407	-1.29605	2.2713e-11	1.84415e-10	yes	down	3.94	3.15	3.1	1.42	2.62	1.52	3.39667	1.85333
ENSRNOG00000057302	RF00560	predicted gene, 23601 [Source:MGI Symbol;Acc:MGI:5453378]	0.136	-2.87669	0.0221826	0.0488866	yes	down	2.69	1.19	2.12	0.29	0.32	0.29	2	0.3
ENSRNOG00000057308	AABR07004868.2	-	0.054	-4.20527	0.00853806	0.0209896	yes	down	0.54	0.43	1	0.11	0	0	0.656667	0.0366667
ENSRNOG00000057443	LOC497963	similar to Nitric oxide synthase, inducible (NOS type II) (Inducible NO synthase) (Inducible NOS) (iNOS) [Source:RGD Symbol;Acc:1598227]	12.79	3.67689	4.72829e-25	1.10038e-23	yes	up	0.45	0.14	0.39	6.22	3.44	3.29	0.326667	4.31667
ENSRNOG00000057506	AABR07003397.1	uncharacterized LOC102552387 [Source:NCBI gene;Acc:102552387]	2.905	1.53842	7.31252e-05	0.000272806	yes	up	0.43	0.22	0.17	0.97	0.88	0.79	0.273333	0.88
ENSRNOG00000057628	Slc5a6	solute carrier family 5 member 6 [Source:RGD Symbol;Acc:69648]	0.469	-1.09254	3.33614e-21	6.17847e-20	yes	down	18.36	16.64	16.66	8.52	10.62	8.54	17.22	9.22667
ENSRNOG00000057645	Micb	MHC class I polypeptide-related sequence B [Source:RGD Symbol;Acc:1564508]	2.335	1.22338	1.4503e-11	1.20168e-10	yes	up	1.16	1.06	1.06	2.56	2.7	2.56	1.09333	2.60667
ENSRNOG00000057855	F5	coagulation factor V [Source:RGD Symbol;Acc:1589758]	2.102	1.07196	0.004747	0.0124294	yes	up	0.37	0.4	0.27	1.13	0.6	0.65	0.346667	0.793333
ENSRNOG00000057862	Rsph1	radial spoke head component 1 [Source:RGD Symbol;Acc:1307712]	2.117	1.0819	0.000208063	0.000717882	yes	up	3.53	3.06	3.36	8.02	7.78	7.82	3.31667	7.87333
ENSRNOG00000057988	Pfkm	phosphofructokinase, muscle [Source:RGD Symbol;Acc:68419]	3.59	1.8441	1.57829e-82	3.37393e-80	yes	up	9.87	10.61	12.24	41.28	46.31	43.05	10.9067	43.5467
ENSRNOG00000058003	Spon1	spondin 1 [Source:RGD Symbol;Acc:619918]	0.412	-1.27934	0.00793216	0.0196486	yes	down	56.03	35.83	20.5	8.7	32.05	14.85	37.4533	18.5333
ENSRNOG00000058186	Errfi1	ERBB receptor feedback inhibitor 1 [Source:RGD Symbol;Acc:1307599]	2.293	1.19751	1.44623e-82	3.13644e-80	yes	up	110.99	99.43	96.41	274.25	255.49	247.94	102.277	259.227
ENSRNOG00000058243	Rfx8	RFX family member 8, lacking RFX DNA binding domain [Source:RGD Symbol;Acc:1560724]	0.324	-1.6262	0.000374566	0.00122782	yes	down	1.82	1.38	1.61	0.81	0.42	0.48	1.60333	0.57
ENSRNOG00000058249	Pgk1	phosphoglycerate kinase 1 [Source:RGD Symbol;Acc:619878]	2.813	1.49216	5.59366e-30	1.74746e-28	yes	up	815.12	915.78	1070.01	2848.68	3066.33	2833.22	933.637	2916.08
ENSRNOG00000058275	Spef2	sperm flagellar 2 [Source:RGD Symbol;Acc:620450]	15.863	3.98761	0.000208402	0.00071872	yes	up	0.05	0	0.02	0.29	0.19	0.3	0.0233333	0.26
ENSRNOG00000058288	Tcf19	transcription factor 19 [Source:RGD Symbol;Acc:1302974]	2.913	1.54272	1.12924e-11	9.45606e-11	yes	up	5.42	6.61	14.7	23.1	35.13	23.18	8.91	27.1367
ENSRNOG00000058340	Krt79	keratin 79 [Source:RGD Symbol;Acc:1583372]	3.398	1.76477	2.28288e-08	1.3556e-07	yes	up	1.01	1.1	1.4	5.18	3.79	4.27	1.17	4.41333
ENSRNOG00000058357	Gstm5	glutathione S-transferase, mu 5 [Source:RGD Symbol;Acc:61964]	0.29	-1.78564	1.3021e-10	9.70351e-10	yes	down	14.5	12.91	11.09	5.14	4.11	2.95	12.8333	4.06667
ENSRNOG00000058425	AABR07000385.2	-	2.219	1.15016	0.00649883	0.016441	yes	up	0.25	0.31	0.33	1	0.56	0.63	0.296667	0.73
ENSRNOG00000058470	Col12a1	collagen type XII alpha 1 chain [Source:RGD Symbol;Acc:2374]	2.548	1.34925	5.36177e-22	1.05293e-20	yes	up	1.37	1.77	2.04	5.43	5.48	4.5	1.72667	5.13667
ENSRNOG00000058506	AC095078.1	-	4.914	2.29693	0.000304553	0.00101863	yes	up	2.09	2.84	0.14	15.89	11.83	6.01	1.69	11.2433
ENSRNOG00000058537	RF00026	-	3.603	1.84927	6.19374e-10	4.35951e-09	yes	up	1.33	1.01	0.84	4.24	3.56	4.85	1.06	4.21667
ENSRNOG00000058545	Arhgap4	Rho GTPase activating protein 4 [Source:RGD Symbol;Acc:628901]	0.493	-1.01976	0.000472862	0.00152145	yes	down	1.84	1.37	2.2	0.99	0.9	1.09	1.80333	0.993333
ENSRNOG00000058578	LOC102555758	uncharacterized LOC102555758 [Source:RGD Symbol;Acc:7515008]	0.461	-1.11584	1.54106e-21	2.9489e-20	yes	down	6.87	5.2	5.89	3.14	3.56	2.84	5.98667	3.18
ENSRNOG00000058588	Nfxl1	nuclear transcription factor, X-box binding-like 1 [Source:RGD Symbol;Acc:1359201]	0.379	-1.39934	4.02793e-38	1.83762e-36	yes	down	20.55	17.31	17.77	7.87	6.91	9.32	18.5433	8.03333
ENSRNOG00000058645	Tnc	tenascin C [Source:RGD Symbol;Acc:621057]	0.299	-1.74044	2.78639e-26	7.04316e-25	yes	down	138.74	99.72	98.28	35.96	37.79	38.14	112.247	37.2967
ENSRNOG00000058647	AABR07056470.1	-	0.394	-1.34219	7.69088e-11	5.91096e-10	yes	down	15.8	11.35	7.91	4.38	4.56	5.98	11.6867	4.97333
ENSRNOG00000058842	Sptbn2	spectrin, beta, non-erythrocytic 2 [Source:RGD Symbol;Acc:3751]	5.166	2.36913	2.35828e-19	3.7864e-18	yes	up	0.29	0.16	0.25	1.28	1.3	1.46	0.233333	1.34667
ENSRNOG00000058899	RF00277	small nucleolar RNA, C/D box 49A [Source:MGI Symbol;Acc:MGI:3819538]	0.413	-1.27701	6.7252e-32	2.25136e-30	yes	down	519.66	542.91	527.21	214.12	207.98	295.6	529.927	239.233
ENSRNOG00000058981	RF00396	predicted gene, 23639 [Source:MGI Symbol;Acc:MGI:5453416]	0.433	-1.20876	1.48102e-31	4.92488e-30	yes	down	452.43	445.37	470.67	191.67	199.97	257.23	456.157	216.29
ENSRNOG00000059081	AABR07026032.3	-	0.049	-4.34454	1.54203e-17	2.12869e-16	yes	down	5.48	5.15	7.7	0.59	0.4	0.19	6.11	0.393333
ENSRNOG00000059097	AABR07025140.1	-	4.527	2.17864	0.00019998	0.000692869	yes	up	0.07	0.19	0.06	0.47	0.46	0.65	0.106667	0.526667
ENSRNOG00000059284	AABR07015674.1	-	22.331	4.48095	0.0146758	0.0339794	yes	up	0	0	0	0.43	0.25	0.13	0	0.27
ENSRNOG00000059367	RF00003	-	0.201	-2.31445	0.0154222	0.0355426	yes	down	0.97	4.34	2.38	0.7	0.51	0.48	2.56333	0.563333
ENSRNOG00000059401	Ccdc40	coiled-coil domain containing 40 [Source:RGD Symbol;Acc:1592118]	22.013	4.46032	0.0172401	0.0391057	yes	up	0	0	0	0.13	0.02	0.1	0	0.0833333
ENSRNOG00000059460	Ttc30b	tetratricopeptide repeat domain 30B [Source:RGD Symbol;Acc:1590784]	5.649	2.49804	1.40727e-09	9.54166e-09	yes	up	0.2	0.51	0.29	1.87	2.65	1.76	0.333333	2.09333
ENSRNOG00000059540	Gcnt3	glucosaminyl (N-acetyl) transferase 3, mucin type [Source:RGD Symbol;Acc:631333]	2.47	1.30471	3.41298e-05	0.000134435	yes	up	1.09	1.28	0.91	2.84	2.83	3.29	1.09333	2.98667
ENSRNOG00000059605	Ddn	dendrin [Source:RGD Symbol;Acc:2497]	0.219	-2.19038	0.0104572	0.0250779	yes	down	0.18	0.2	0.37	0.08	0.02	0.08	0.25	0.06
ENSRNOG00000059683	Mpp2	membrane palmitoylated protein 2 [Source:RGD Symbol;Acc:620014]	4.377	2.13	1.10067e-05	4.65663e-05	yes	up	0.13	0.36	0.46	1.49	1.92	1.24	0.316667	1.55
ENSRNOG00000059702	Tex9	testis expressed 9 [Source:RGD Symbol;Acc:1304772]	2.069	1.04873	3.29916e-10	2.38496e-09	yes	up	3.37	4.36	4.57	9.49	9.73	9.45	4.1	9.55667
ENSRNOG00000059741	Tmc4	transmembrane channel-like 4 [Source:RGD Symbol;Acc:1304811]	0.325	-1.62178	9.44325e-06	4.03279e-05	yes	down	1.49	1.8	2.49	0.67	0.69	0.84	1.92667	0.733333
ENSRNOG00000059776	Tnks2	tankyrase 2 [Source:RGD Symbol;Acc:1305026]	2.081	1.05709	0.000671615	0.00209725	yes	up	3.73	5.75	6.24	15.66	11.61	9.23	5.24	12.1667
ENSRNOG00000059827	LOC691995	hypothetical protein LOC691995 [Source:RGD Symbol;Acc:1593297]	0.383	-1.38618	0.000102292	0.00037234	yes	down	3.08	2.91	2.92	1.47	1.02	1.29	2.97	1.26
ENSRNOG00000059841	AC111287.1	-	5.355	2.42084	0.0137531	0.0321515	yes	up	0.12	0.37	0.22	2.27	1.2	0.74	0.236667	1.40333
ENSRNOG00000059883	LOC100912578	stress-70 protein, mitochondrial-like [Source:RGD Symbol;Acc:6486342]	0.412	-1.27969	4.63572e-38	2.10848e-36	yes	down	63.82	63.61	60.32	30.19	23.59	32.45	62.5833	28.7433
ENSRNOG00000059890	Clec2d2	C-type lectin domain family 2 member D2 [Source:RGD Symbol;Acc:1562831]	5.94	2.57049	1.7749e-37	7.83467e-36	yes	up	0.89	0.65	1.14	5.85	5.79	6.15	0.893333	5.93
ENSRNOG00000059894	Hmmr	hyaluronan-mediated motility receptor [Source:RGD Symbol;Acc:2805]	0.492	-1.02355	1.92441e-25	4.6223e-24	yes	down	52.11	46.69	50	31.48	25.47	24.18	49.6	27.0433
ENSRNOG00000060022	AABR07032518.1	-	0.181	-2.46354	0.0147475	0.0341402	yes	down	1.78	1.63	1.22	0	0.8	0.15	1.54333	0.316667
ENSRNOG00000060123	Kifc2	kinesin family member C2 [Source:RGD Symbol;Acc:735021]	2.193	1.13302	6.69667e-09	4.22822e-08	yes	up	3.22	3.46	2.64	5.37	6.48	5.78	3.10667	5.87667
ENSRNOG00000060132	LOC102551575	isopentenyl-diphosphate delta-isomerase 2-like [Source:RGD Symbol;Acc:7541008]	0.205	-2.28526	8.90703e-09	5.55585e-08	yes	down	2.52	3.75	3.73	0.58	0.97	0.7	3.33333	0.75
ENSRNOG00000060153	Spry3	sprouty RTK signaling antagonist 3 [Source:RGD Symbol;Acc:1562172]	6.897	2.78604	2.52177e-07	1.33201e-06	yes	up	0.2	0.04	0.14	1.44	0.78	1	0.126667	1.07333
ENSRNOG00000060175	Tsen2	tRNA splicing endonuclease subunit 2 [Source:RGD Symbol;Acc:1309946]	0.488	-1.03615	1.98573e-09	1.32536e-08	yes	down	5.27	4.3	4.42	2.66	2.47	2.44	4.66333	2.52333
ENSRNOG00000060305	AABR07008462.1	zinc finger protein 862-like [Source:NCBI gene;Acc:102554389]	10.292	3.3635	0.0187374	0.0420593	yes	up	0.03	0.03	0	0.23	0.09	0.3	0.02	0.206667
ENSRNOG00000060432	AABR07016545.1	-	0.229	-2.12907	4.63134e-18	6.72849e-17	yes	down	2.27	3.73	2.31	0.51	0.67	0.94	2.77	0.706667
ENSRNOG00000060544	Kdm5b	lysine demethylase 5B [Source:RGD Symbol;Acc:1565602]	2.324	1.21639	1.79517e-66	2.39848e-64	yes	up	13.02	14.57	14.21	36.78	36.39	34.95	13.9333	36.04
ENSRNOG00000060849	Rcor2	REST corepressor 2 [Source:RGD Symbol;Acc:1359467]	2.465	1.30149	7.40438e-24	1.6294e-22	yes	up	10.54	8.94	12.31	27.61	32.08	24.91	10.5967	28.2
ENSRNOG00000061050	Mboat2	membrane bound O-acyltransferase domain containing 2 [Source:RGD Symbol;Acc:1305798]	2.417	1.27335	8.348e-25	1.91594e-23	yes	up	5.85	6.28	6.42	18.44	16.57	15.12	6.18333	16.71
ENSRNOG00000061144	RF00443	-	0.383	-1.38524	0.00815282	0.0201385	yes	down	3.22	3.34	2.95	1.33	0.8	1.87	3.17	1.33333
ENSRNOG00000061376	Psca	prostate stem cell antigen [Source:RGD Symbol;Acc:1594221]	4.699	2.23249	0.00275666	0.00757865	yes	up	1.43	2.38	1.24	7.69	12.46	5.54	1.68333	8.56333
ENSRNOG00000061429	Rph3al	rabphilin 3A-like (without C2 domains) [Source:RGD Symbol;Acc:620342]	2.633	1.39685	3.05649e-05	0.000121319	yes	up	1.07	0.8	0.96	2.19	2.95	3.15	0.943333	2.76333
ENSRNOG00000061641	RF00156	-	0.275	-1.86274	1.44939e-12	1.34129e-11	yes	down	8.22	8.27	6.25	2.07	2.21	2.64	7.58	2.30667
ENSRNOG00000061691	LOC102550455	nuclear prelamin A recognition factor-like [Source:RGD Symbol;Acc:7727783]	3.032	1.60048	2.95468e-13	2.85989e-12	yes	up	1.52	1.85	1.54	4.72	5.3	5.84	1.63667	5.28667
ENSRNOG00000062030	Cers1	ceramide synthase 1 [Source:RGD Symbol;Acc:1305974]	2.451	1.29351	3.89561e-11	3.09909e-10	yes	up	1.91	2.16	2.58	6.24	6.37	5.53	2.21667	6.04667
ENSRNOG00000062139	AABR07058170.1	-	0.049	-4.35034	0.00555085	0.0143064	yes	down	0.48	0.77	1.2	0	0	0.2	0.816667	0.0666667
ENSRNOG00000062220	Cenpp	centromere protein P [Source:RGD Symbol;Acc:1589530]	2.091	1.06407	0.000712449	0.0022123	yes	up	3.76	5.06	5.22	8.73	8.01	6.22	4.68	7.65333
ENSRNOG00000062228	LOC100359515	rCG35337-like [Source:RGD Symbol;Acc:2323679]	21.007	4.39278	0.00435468	0.0114906	yes	up	0	0.02	0	0.25	0.1	0.23	0.00666667	0.193333
ENSRNOG00000062244	AABR07044470.1	-	0.449	-1.15427	1.5583e-05	6.44509e-05	yes	down	68.19	59.01	82.82	53.38	43.04	47.39	70.0067	47.9367
ENSRNOG00000062308	AC129815.1	-	0.452	-1.14477	0.00160966	0.00464999	yes	down	6.33	5.49	5.98	2.98	3.86	2.8	5.93333	3.21333
